# Supplementary material for: Large-Scale Samples Based Rapid Detection of Ciprofloxacin Resistance in Klebsiella pneumoniae Using Machine Learning Methods
Source: Front Microbiol. 2022 Mar 8;13:827451. doi: 10.3389/fmicb.2022.827451 (PMC8959214; doi:10.3389/fmicb.2022.827451)
Supplement: Supplementary file 1 [file Data_Sheet_1.zip]

Archive with 2 entries (2 files):
- Ciprofloxacin.csv
- Description.txt
