# Supplementary material for: Large-Scale Samples Based Rapid Detection of Ciprofloxacin Resistance in Klebsiella pneumoniae Using Machine Learning Methods
Source: Front Microbiol. 2022 Mar 8;13:827451. doi: 10.3389/fmicb.2022.827451 (PMC8959214; doi:10.3389/fmicb.2022.827451)
Supplement: Supplementary file 1 [file Data_Sheet_1.zip › Ciprofloxacin.csv]

	LABNO	mz	Intens	SPC	RCV.DATE	GENDER	AGE	CIP
1	M2013061400990	2003.33087766;2026.891818;2041.8471536;2074.02914739;2089.58733977;2112.82725857;2127.68655296;2134.92363737;2152.43080317;2160.14055212;2172.16220577;2187.23841859;2194.58085106;2211.47392028;2228.43476381;2234.9762091;2248.52695828;2258.16958751;2272.67394894;2321.81720255;2355.78114053;2401.31513606;2412.20181732;2428.12414402;2511.33435104;2527.59270884;2536.44146526;2552.31610541;2557.931178…	867;279;1173;7601;2429;1010;248;395;260;304;2864;1241;814;838;334;274;577;217;191;257;219;199;433;198;239;226;1327;330;330;247;343;1426;339;193;263;816;193;263;293;209;381;187;199;212;198;238;1081;209;278;456;225;1196;1373;309;304;600;623;200;1171;1402;419;2683;241;219;317;923;712;653;262;523;281;1101;370;209;2193;2079;528;190;250;850;1242;486;203;287;3251;191;186;286;513;201;238;207;4148;297;223…	SP	20130614	M	39.3	S
2	M2013061400979	2003.33087766;2009.92982847;2018.19459291;2025.64815176;2031.45536535;2042.26340547;2056.0247586;2063.97001093;2073.60950351;2090.00867921;2096.33412465;2112.40351016;2134.07154674;2145.16263802;2151.14724945;2161.85579134;2173.452313;2188.53320602;2211.47392028;2229.74225096;2248.96479193;2260.36410054;2273.55455983;2287.22680527;2315.58872653;2333.85389933;2413.11019706;2514.11763273;2537.37384…	2420;1609;444;461;495;3568;2439;1817;7546;6026;4380;2183;1032;418;471;601;6256;2687;1266;573;1823;500;692;468;523;474;1013;753;1954;570;521;572;570;1560;1213;513;1251;791;445;8256;2490;8463;1812;1050;439;511;726;1286;2105;658;936;814;488;574;3849;1041;590;1261;1023;8703;2007;544;540;480;5034;1188;1024;891;414;1077;1950;452;587;4350;2508;464;1496;402;583;1628;868;2240;569;1963;2105;574;4728;798;73…	U	20130614	F	39.1	S
3	M2013061505620	2003.74297715;2026.06266252;2042.67970198;2058.53204504;2073.60950351;2090.00867921;2112.82725857;2133.64556832;2173.452313;2187.66996983;2211.90796713;2228.43476381;2250.27856014;2413.11019706;2515.04574875;2537.37384618;2553.25150681;2637.21359769;2652.93415462;2693.6490371;2859.21677947;3145.95354358;3185.14351969;3194.0611492;3430.40087507;3581.24007012;3624.78515137;3854.03932269;3873.128866…	2494;803;2929;1440;7204;5867;2799;1051;5798;3056;1112;844;1531;1100;619;1198;730;1041;696;2295;2022;2479;638;1267;641;1442;3054;1528;1323;974;1902;2061;8264;1502;1527;1078;1865;1579;1590;4948;2904;1103;1843;2378;2602;7684;660;672;1146;725;659;668;852;7216;7259;3388;709;614;635;625;2546;6800;1340;3098;1065;3744;1578;2129;688;1023;1865;1527;917;2075;1765;615;4993;2667;1243;1711;608;655;814;622;1541…	B	20130615	M	68.1	R
4	M2013061604751	2002.09484714;2008.69165438;2017.78093048;2024.81926416;2041.8471536;2072.77034962;2090.00867921;2112.40351016;2134.07154674;2150.71948739;2158.42602622;2172.59219693;2187.66996983;2194.14858672;2211.90796713;2228.87054831;2248.96479193;2259.04725911;2271.79351619;2281.04694397;2293.85776944;2306.26237112;2315.58872653;2322.70769701;2332.51488633;2337.87334158;2356.22974771;2383.67891948;2399.956…	2900;2789;718;1116;2481;3790;3766;2473;1226;1020;810;4593;3734;3123;2599;1391;2587;326;462;682;642;465;577;573;335;419;375;507;720;1331;550;400;472;339;357;640;737;4185;2087;708;482;350;1773;4042;2081;557;477;1914;384;355;493;433;498;1336;800;473;416;354;3010;637;389;443;328;401;433;743;462;367;325;520;372;596;2487;726;1151;338;371;360;670;443;422;439;424;449;555;504;441;519;634;1043;3115;805;490…	B	20130617	M	70.5	S
5	M2013061700334	2002.50681266;2008.69165438;2018.19459291;2025.64815176;2041.8471536;2074.02914739;2089.58733977;2095.91211599;2112.40351016;2129.38823684;2143.88135831;2151.57505611;2172.16220577;2186.80691191;2194.14858672;2201.50314138;2211.03991799;2230.17816911;2248.52695828;2259.92510886;2272.2337103;2315.14416923;2411.29361546;2536.44146526;2551.84847133;2557.93117871;2582.80758405;2613.96012099;2620.1190…	722;541;209;310;904;6963;1879;1516;676;278;214;269;2343;975;626;295;563;286;847;206;297;203;448;586;219;252;215;218;256;533;239;893;215;257;436;668;247;246;229;236;231;1101;421;277;438;737;231;402;1293;1859;443;278;225;501;1293;240;225;816;2345;219;268;2890;1365;1098;1219;244;876;1506;349;4357;2927;224;369;1550;364;274;345;2348;513;233;212;652;3363;327;207;273;355;269;946;254;235;557;260;481;209;…	U	20130617	F	81.8	S
6	M2013061700345	2003.33087766;2009.10433442;2018.19459291;2026.06266252;2040.18259253;2050.18067222;2068.99636607;2074.86856902;2083.69327239;2092.95930454;2110.70896254;2126.41075833;2140.46657439;2152.43080317;2161.42691466;2166.57637718;2179.04741356;2185.08133094;2194.14858672;2201.50314138;2211.90796713;2218.42401686;2227.12767761;2236.28570098;2248.08916918;2255.97618793;2269.15328669;2280.16481908;2297.84…	938;951;1070;2113;1969;1320;729;946;1046;10810;4798;5149;2166;719;857;710;1228;989;1279;1232;3117;2415;1383;3816;2077;1763;2671;3388;2374;3186;2936;3389;6753;8824;2682;4386;3302;1646;1162;667;2437;2313;6949;2962;2726;4817;790;787;1637;2373;3091;2648;1104;1123;870;405;690;1009;5400;1407;887;781;1073;448;1065;1146;7384;2180;1339;1523;2116;2259;509;1198;2347;2267;974;1280;2396;2992;3186;2752;5578;21…	SP	20130617	M	68	S
7	M2013061800353	2005.68588923;2014.00648612;2021.09269023;2038.23473097;2060.08117055;2070.20386639;2086.28278051;2092.22244693;2108.81368189;2129.75300351;2147.78424879;2155.96648858;2168.91783857;2184.07730959;2191.45974053;2208.00718058;2225.05550957;2246.12906058;2256.26238734;2267.30302235;2283.24939177;2293.0222027;2313.52443209;2323.36245044;2338.15903623;2355.70711349;2369.25075396;2383.28706858;2398.729…	1665;637;938;2262;1586;18338;4858;6144;3392;943;667;670;5278;2988;1827;1407;636;6228;342;698;443;368;274;561;390;320;319;422;556;1767;696;494;283;266;317;382;495;1318;712;328;345;452;247;552;1212;715;438;4025;551;249;288;574;345;299;263;259;223;232;227;1243;203;198;210;243;240;215;188;423;373;516;572;680;203;935;281;490;444;212;837;4885;703;1002;312;250;245;291;431;308;380;543;295;195;240;266;257…	PUS	20130618	F	28.9	S
8	M2013061804738	2068.40763091;2084.97275621;2167.47699642;2183.12295325;2691.00078857;3032.55220959;3146.92378883;3160.51840926;3183.06612433;3192.52850215;3430.92777554;3581.43586334;3624.47222441;3636.81565097;3661.56561029;3853.91897526;3873.02028975;4186.89539638;4260.13654335;4365.96137681;4440.7528754;4451.31191019;4499.29592278;4547.53848022;4571.44178772;4599.19798519;4741.17014576;4772.0129561;4819.1124…	2054;530;787;648;1072;459;1049;699;469;939;518;961;3265;1162;754;695;1268;2412;509;1485;1754;1960;1107;2463;1990;875;5572;3427;542;742;1988;501;2172;533;2543;653;974;1255;944;805;583;2054;3220;677;837;651;596;666;1127;6015;2585;1813;511;2206;1496;1502;1051;1060;986;446;1781;572;488;436;1937;1679;692;2153;1655;687;4812;2236;1209;1462;581;640;679;547;431;440;698;486;500;944;666;601;634	B	20130618	M	75.1	S
9	M2013061800334	2026.23142427;2035.89393013;2050.21923865;2068.83156162;2084.97275621;2168.34475431;2181.81699502;2499.36927789;2535.81870124;2570.6415753;2640.51786272;2691.96699007;2771.78369771;2857.73847748;3006.45922149;3042.81550267;3078.35686243;3146.92378883;3153.19458816;3161.56536294;3182.54084852;3193.05460166;3430.92777554;3582.550432;3624.47222441;3637.9388237;3662.12908731;3696.01725566;3711.885291…	330;461;510;2166;647;573;407;214;492;238;349;767;649;211;291;4635;10484;557;570;314;326;358;335;613;1468;341;284;281;353;996;557;246;731;247;756;8232;1217;490;231;338;1998;231;653;692;514;226;864;296;1145;315;354;3308;1763;227;237;448;499;213;1069;445;1881;1468;1173;238;2651;997;477;520;231;248;268;542;471;10156;786;1414;18039;669;311;288;220;2086;1587;299;327;294;270;296;224;1279;783;2912;671;60…	UU	20130618	F	50.9	S
10	M2013062000302	2003.04161251;2012.18641465;2043.9398929;2050.65692238;2057.80599547;2088.64818276;2102.24129772;2107.35022744;2114.1719014;2122.28713841;2146.72730494;2182.56899847;2190.81598552;2231.40997708;2238.87116871;2252.94996466;2264.86369502;2277.69534764;2295.45438399;2309.7118733;2323.11884583;2352.75241355;2360.86728338;2368.5443089;2387.11137313;2399.37852479;2416.24073655;2432.24646677;2463.035141…	269;293;304;354;285;567;290;364;296;365;301;377;342;280;324;285;279;381;275;273;419;435;275;425;300;361;310;276;378;330;493;328;288;370;306;281;341;345;312;293;788;500;689;470;384;494;267;461;309;343;274;377;423;302;322;308;527;560;1299;723;683;470;354;307;365;272;537;467;344;903;929;673;388;300;725;504;352;312;1710;465;316;1155;376;1867;1007;329;598;751;277;632;498;957;269;1532;629;914;794;798;3…	SP	20130620	M	93.3	S
11	M2013062000964	2000.13632731;2038.49052452;2055.28135445;2070.45274432;2085.68064076;2109.48080138;2169.14718966;2184.3038978;2415.32773818;2691.75190693;2775.33100143;2791.02315695;2858.21382116;2967.60215636;2999.60111474;3032.28557281;3047.15464437;3145.4819067;3160.62853554;3181.58075391;3193.13428336;3430.82787635;3580.69951506;3623.71400465;3637.73550976;3660.22677482;3817.32388271;3834.02391316;3854.2281…	441;813;352;4112;1175;385;1017;977;364;1409;333;535;741;388;294;390;322;1574;627;623;994;688;1555;4373;592;360;447;363;394;705;314;662;476;3391;375;351;3502;994;1761;716;405;313;2302;1753;1132;4171;3719;377;614;654;1417;886;579;356;3029;449;570;4009;432;494;1366;751;548;751;801;3818;2640;351;297;873;2165;2275;7183;751;831;1723;977;784;440;1074;623;670;820;777;373;780;533;2534;813;1208;497;1699;13…	SP	20130620	M	78.1	S
12	M2013062000847	2000.13632731;2005.53355703;2013.85137275;2022.60384609;2038.49052452;2055.70201895;2070.45274432;2086.52829189;2109.48080138;2116.30596384;2127.42066225;2145.43744801;2158.78489687;2169.57949702;2183.87010755;2196.90278814;2206.92109441;2227.02692971;2235.79738657;2246.34496713;2267.51550952;2279.02485404;2294.1200349;2299.4597872;2314.17650103;2324.90940912;2339.25904782;2351.85163406;2369.4483…	556;391;216;304;1112;428;5336;1363;493;272;202;373;266;1277;1043;310;306;286;194;532;318;455;207;210;263;277;415;380;314;251;480;454;484;542;490;222;192;213;210;259;245;242;354;406;189;482;276;448;264;253;316;1611;377;202;191;277;347;318;214;402;203;1821;233;295;210;197;392;499;658;327;422;291;311;354;384;522;531;1677;307;423;499;188;190;205;206;298;326;268;478;536;318;278;230;262;231;201;237;457…	SP	20130620	M	44.4	S
13	M2013062100306	2022.01477416;2036.63268222;2066.45029488;2088.85185776;2107.96824809;2123.7523535;2137.02286086;2183.58311105;2208.79775959;2216.21608085;2233.72070684;2266.73009882;2278.67358221;2296.42612229;2313.35572687;2323.185888;2337.07334103;2353.70360775;2369.03816958;2388.50415898;2400.3134565;2414.88849595;2472.71236682;2488.43441394;2495.85049318;2514.43960557;2527.02676028;2541.51794366;2570.155413…	339;381;326;1186;579;681;380;448;444;391;427;540;413;604;570;453;605;1264;1246;375;611;543;476;932;587;391;459;794;372;455;526;553;574;539;543;360;1176;326;343;442;1489;378;358;370;394;471;464;632;668;430;604;351;443;655;2047;708;1522;1242;352;614;510;947;1471;397;747;736;569;321;407;397;1670;910;340;337;405;601;466;516;413;445;343;3031;1811;329;2626;955;812;752;365;767;1859;3584;2091;609;925;481…	U	20130621	F	88.9	I
14	M2013062105643	2000.05060537;2006.27761442;2022.930859;2039.23483967;2053.92299981;2071.19696779;2087.2723466;2093.21070543;2109.37213377;2130.73298269;2148.33012829;2157.37165557;2170.32144529;2184.17776613;2193.29521902;2198.5138177;2208.53366672;2229.08067764;2236.97523334;2247.08326475;2256.7733847;2268.25253459;2280.20436836;2294.41064149;2301.53051232;2308.2155236;2313.1240973;2323.85201715;2340.4400778;2…	1095;809;506;1694;639;7492;2509;1885;1698;518;405;516;1836;3413;590;523;1301;663;375;2068;331;476;571;632;412;303;411;389;447;384;431;304;495;643;1036;500;775;444;694;230;542;281;416;413;352;548;868;516;516;900;561;381;306;630;540;349;267;360;528;4523;802;416;348;256;488;375;695;679;360;268;252;284;1517;386;288;335;365;352;375;336;388;342;713;519;774;931;983;508;578;340;374;1032;4968;1273;1334;22…	B	20130621	F	8.7	S
15	M2013062105697	2001.8931903;2042.26164204;2055.6697772;2074.60110276;2089.81023368;2172.31909948;2186.59067643;2644.13521738;2694.49725121;2774.61537944;2860.39808062;3051.84537079;3080.66752875;3149.1498376;3196.80624659;3434.5372193;3584.44465716;3626.34999933;3641.4962964;3663.99400495;3697.30616596;3838.42227399;3856.3220924;3876.00258726;4063.11972898;4137.05864953;4159.25159399;4191.14599939;4369.68896579…	345;367;336;1811;610;492;797;316;948;361;832;719;2013;1078;400;296;832;1310;435;324;323;279;1032;723;375;295;2693;1067;3191;868;861;711;942;1386;332;314;2797;1862;388;888;296;1091;1093;3433;591;592;378;305;1415;5752;282;2914;1448;304;328;342;295;1505;2701;1046;651;397;395;418;2277;1107;375;537;3835;1138;776;884;513;928;1541;314;309;3215;1519;473;533;740;341;311	B	20130621	M	75.6	S
16	M2013062204643	2000.65127386;2024.31532481;2039.75262659;2056.08950654;2072.07178451;2087.69444879;2111.45398886;2131.92898543;2171.02405591;2185.72437039;2200.47547328;2210.91859423;2227.50528808;2244.59443657;2278.97318331;2339.10641275;2400.94886687;2411.41198766;2416.88022979;2425.09445041;2433.32289979;2452.11859416;2508.48387263;2526.64013907;2537.37898771;2582.92445286;2589.53213968;2597.5673281;2619.373…	1877;416;2069;930;7944;3652;1532;637;2910;1660;358;895;517;519;422;350;498;607;604;363;673;366;424;468;745;389;495;424;867;710;1569;461;718;386;373;927;381;525;574;574;630;391;398;349;453;643;675;1572;435;690;1330;542;349;492;456;362;494;381;726;1716;2086;643;609;563;937;747;1283;396;528;495;721;1742;3760;417;1400;1403;1058;1352;1409;3246;2410;963;484;578;1457;1570;727;620;4705;549;688;859;573;53…	B	20130622	M	39.2	S
17	M2013062205651	2004.128776;2027.43804546;2032.45068475;2037.46960515;2050.88410121;2069.40196834;2085.46263726;2101.16118772;2108.39406021;2125.03476363;2168.8703609;2182.28289807;2206.61830068;2245.57580536;2386.68996371;2409.41761648;2414.43234917;2510.25096273;2534.03338197;2569.68463672;2577.69378819;2587.13248141;2616.97857382;2639.35763142;2690.18381473;2699.82871077;2769.787907;2790.36335486;2800.1882814…	204;174;310;415;654;1780;624;157;185;156;508;626;229;207;149;162;163;184;247;162;159;150;180;294;1046;188;1242;271;149;273;210;169;149;187;228;189;3715;9371;163;909;276;216;450;158;160;229;278;209;1017;786;328;472;560;292;182;157;704;826;201;314;160;162;832;10057;1356;314;214;154;270;2414;163;154;899;590;757;320;262;743;189;1699;1239;155;154;168;480;217;243;648;255;637;937;809;222;2386;238;262;39…	B	20130622	M	76.3	R
18	M2013062305685	2000.62946295;2034.2317471;2047.32616646;2066.40730051;2083.01432554;2098.40162648;2129.34256107;2166.59054203;2180.09477533;2204.15517426;2242.47894449;2264.20637064;2275.77699863;2334.96729908;2355.76981684;2384.40754613;2396.27594714;2407.71523625;2414.13295807;2430.21407968;2450.04289953;2509.07079805;2524.9911515;2535.31903392;2568.31890936;2576.36496221;2586.32136326;2616.78167503;2639.2631…	181;412;357;2483;752;198;230;598;910;160;307;257;174;193;159;210;246;308;303;292;216;160;178;224;193;225;244;216;427;170;1715;277;192;166;165;835;353;167;841;166;162;269;291;258;304;907;2887;237;304;2006;589;227;535;617;183;181;183;222;228;166;194;416;201;295;1411;219;1222;254;582;337;311;332;1998;1101;326;162;218;163;455;5267;1683;290;193;160;577;4125;212;1182;605;183;1145;204;390;277;1210;248;2…	B	20130623	M	27.9	R
19	M2013062305661	2000.62946295;2009.00439416;2019.0768732;2034.2317471;2065.98233464;2082.16110085;2105.25822206;2121.15604859;2129.77385808;2140.57019225;2150.95983966;2166.15560666;2179.22229274;2204.59383527;2224.37791643;2242.92133281;2257.54418891;2264.65085899;2276.22260148;2293.63455248;2320.99940981;2335.86986876;2364.84270703;2397.19010294;2407.25714953;2430.21407968;2449.11886801;2511.40891052;2524.9911…	468;199;246;759;4586;1425;613;198;223;248;213;1037;1242;383;209;403;230;335;271;375;237;262;263;264;343;307;233;228;262;457;217;199;291;391;312;400;251;2194;427;239;192;386;249;195;207;223;1211;219;186;289;253;368;405;193;269;242;495;200;558;2647;426;730;216;252;211;296;327;187;201;191;417;242;398;1550;246;237;228;1519;276;212;335;339;509;1094;1559;216;198;257;217;1052;1780;808;7374;409;421;1086;…	B	20130623	F	70.4	R
20	M2013062404712	2001.51742836;2007.31257408;2024.33367788;2039.75767083;2061.11648989;2071.6282913;2087.65888564;2094.00423749;2111.39869725;2127.58641553;2133.13890031;2146.83822382;2156.71243208;2171.35170651;2184.31093518;2192.97241093;2209.91288624;2230.85452677;2238.29565454;2247.50518189;2269.06949403;2279.67012605;2292.51301494;2313.85146674;2325.00536506;2340.21876587;2352.33620201;2369.89574804;2382.543…	796;730;434;816;709;4463;1759;1764;875;251;322;327;344;1010;961;489;592;308;253;616;313;461;261;200;277;341;287;207;260;423;524;564;532;225;214;236;296;265;770;318;283;331;373;258;206;718;613;215;319;2405;526;380;366;543;312;303;246;223;1350;256;260;220;202;416;440;626;231;262;211;380;264;277;835;218;209;719;2792;562;552;277;196;200;229;408;300;449;501;201;229;211;198;279;198;221;269;234;425;757;…	B	20130624	M	30.3	S
21	M2013062504733	2000.09888126;2006.73009218;2019.1938106;2024.60698772;2039.63592605;2061.86508699;2071.54995682;2087.60177354;2093.53153258;2110.52097221;2126.29855418;2131.85625436;2146.856061;2158.89451283;2170.96728202;2185.23996008;2193.04514909;2210.00504647;2229.65689238;2245.88148361;2267.90181944;2281.16655283;2291.80670716;2302.47207741;2313.16266382;2323.87846662;2330.58864868;2340.896726;2353.4769482…	794;943;174;252;779;662;4571;1741;2097;1133;263;344;310;288;999;1056;561;941;267;501;242;308;295;208;222;279;205;314;275;287;281;412;500;489;413;217;223;210;214;333;841;266;301;389;265;264;605;737;200;232;232;1098;399;173;264;167;364;193;692;289;307;240;947;253;266;240;204;161;166;166;160;259;165;375;576;319;214;522;307;765;228;592;1228;454;337;349;320;171;208;195;251;319;280;383;579;239;153;151;…	B	20130625	F	79	S
22	M2013062705699	2020.10964837;2052.84400219;2069.29733132;2154.19297134;2167.89804945;2404.93193857;2684.63972351;2784.97766515;2851.81540895;2955.49809909;2963.15272972;2994.89054149;3027.81896321;3044.34677925;3142.83043846;3157.54679993;3178.62674636;3190.2491009;3358.87373842;3429.12696379;3579.54678645;3622.69422533;3636.19387092;3659.87672094;3817.93776824;3853.18187601;3872.31413993;3923.55949916;4067.371…	324;1691;495;518;581;378;1599;546;387;393;388;404;485;446;1783;947;814;1581;584;830;1662;3657;1160;981;602;1293;1308;317;456;512;1758;3450;733;351;2883;2752;2820;2031;500;2879;2762;587;731;6784;4828;1134;791;439;1470;3141;1184;660;381;3891;779;1209;471;4967;438;601;705;1166;377;2010;426;1151;681;1398;457;1541;419;827;4639;300;4744;942;434;417;694;1097;542;782;2602;1914;6603;2783;350;2317;577;4247…	B	20130627	M	56.6	R
23	M2013062700310	2002.33183573;2018.60767422;2028.05673854;2048.30781999;2055.22184814;2063.01230584;2072.11747398;2090.38050495;2106.96478444;2120.97517049;2133.26778932;2142.06740279;2148.67760193;2160.15658736;2166.79137623;2178.31300228;2184.52816188;2191.64081129;2200.99172514;2219.29920926;2231.84062007;2238.57217351;2252.96301092;2264.23447117;2286.39940797;2300.92660019;2311.39347993;2328.27621327;2341.08…	4194;3779;2245;1232;1026;2145;15193;5794;5187;3018;904;1325;1252;1573;989;1813;1957;6032;4466;6478;2835;2208;4062;7660;2444;3464;4591;5453;6227;9511;4368;6563;3079;1922;1444;1010;5982;3196;9695;4413;3576;6032;1011;2005;1925;3454;3414;837;2383;1114;461;694;965;4888;1725;1162;626;868;1282;1361;1535;7372;1487;1881;2566;2898;1086;1585;2838;3062;1272;1380;2671;3414;4098;2917;5558;2329;2513;780;1022;40…	SP	20130627	M	88.5	S
24	M2013062800175	2008.98873368;2025.13917002;2040.94050925;2063.92450893;2073.15573972;2089.15123492;2095.48290281;2111.99200797;2134.10922115;2151.63244768;2159.778274;2171.81186057;2186.4708595;2194.68500125;2211.16134981;2227.7017786;2234.68533861;2244.74410556;2251.31681537;2272.41656252;2281.67983952;2296.27593668;2303.37021758;2325.61301578;2339.90658217;2365.47945225;2371.33203136;2402.52111196;2412.964361…	1026;519;777;523;4550;1243;2104;1477;845;334;240;1092;930;685;1141;441;453;263;274;330;409;208;265;213;247;275;231;285;321;402;363;232;296;315;241;213;295;288;889;289;233;269;291;258;508;739;290;249;1755;374;251;226;321;294;222;1335;330;213;279;219;409;231;351;231;244;229;361;218;410;2102;408;388;304;299;246;240;295;220;374;1576;326;284;945;244;227;255;268;360;330;910;291;221;210;209;220;551;1410…	SP	20130628	M	62.2	R
25	M2013070100310	2001.13071181;2025.66626726;2039.45578335;2052.45286023;2058.75682405;2071.39420932;2088.30515582;2102.30925626;2109.96788998;2117.21402908;2125.32758277;2134.31352737;2170.44980792;2183.86362885;2197.31940337;2207.76559126;2227.41997473;2237.06096254;2247.60250547;2264.34471787;2279.37803873;2292.24046711;2301.57756541;2313.61070418;2323.88626659;2335.97836217;2351.25073516;2369.73457115;2388.29…	660;362;785;316;325;3771;1277;646;591;305;314;241;974;1617;394;616;399;266;1046;366;303;250;273;244;264;270;266;247;331;403;644;326;380;284;237;277;425;352;332;504;307;503;346;236;365;307;738;230;333;2174;502;306;288;254;444;341;370;301;234;313;242;392;326;448;371;416;418;328;394;453;1990;1028;478;650;1360;271;243;307;324;420;390;298;237;239;707;259;1578;2043;902;546;258;259;661;388;301;1149;914;…	U	20130701	F	91.7	S
26	M2013070104707	2001.13071181;2006.93896316;2027.33519281;2039.87438931;2053.29282141;2061.70203415;2071.81613195;2087.88153111;2093.81624878;2111.24570381;2116.78743642;2126.18255768;2131.74415039;2146.75433545;2157.50863484;2171.31394972;2185.16396699;2193.84292898;2209.94504565;2229.17130978;2236.62227737;2247.60250547;2264.78615388;2269.64483186;2278.93516173;2286.02643378;2293.12888485;2307.81299668;2313.61…	1351;1355;456;1795;1059;955;9567;2875;3292;2173;1526;472;430;390;373;2182;1429;849;1611;556;418;1824;446;488;615;505;429;265;296;580;684;347;482;349;714;1299;1003;765;584;438;486;627;1293;482;906;685;458;262;543;945;266;269;330;412;1404;603;456;533;1010;399;454;201;349;333;643;447;251;403;380;336;314;358;218;467;724;450;869;450;592;1300;4968;670;285;1284;1518;739;582;557;232;212;241;229;325;551;3…	B	20130701	M	83.4	S
27	M2013070105602	2000.30165975;2005.2785901;2028.1699174;2039.45578335;2052.45286023;2061.28115893;2071.39420932;2087.45795004;2093.39205668;2111.24570381;2126.61011061;2148.47318996;2157.50863484;2170.44980792;2184.29703124;2192.53997143;2199.49361875;2209.50906746;2228.29555493;2236.18363586;2247.16277239;2263.46197686;2268.76104287;2280.70693172;2286.47000946;2292.24046711;2324.33355424;2339.56731957;2353.9511…	596;523;305;979;504;550;5264;1405;1142;604;306;346;313;1403;1511;466;284;565;463;215;1046;290;405;390;232;194;278;298;225;228;289;451;688;314;450;250;587;217;199;232;307;257;251;228;671;434;385;510;579;236;399;2176;509;399;281;218;623;303;305;247;251;1261;227;203;193;189;193;374;626;579;290;252;1694;5666;814;498;2234;341;287;495;262;323;363;327;440;260;186;195;186;211;221;255;249;465;2019;279;842…	B	20130701	M	56.6	R
28	M2013070100334	2000.84382978;2008.71411125;2040.77172585;2054.59038508;2062.56826987;2072.66825068;2087.8656339;2111.19371638;2147.50740246;2158.67846207;2171.60501931;2185.43689188;2211.05724385;2227.63938514;2248.23655336;2270.25487476;2280.86264531;2293.71409875;2326.22771485;2341.45087894;2354.92521625;2401.03341913;2411.49345496;2434.31275593;2453.5657559;2519.69811665;2528.55246995;2538.3572909;2574.47386…	796;437;857;403;540;5197;1777;645;315;268;1315;1667;482;348;582;296;396;289;318;372;289;432;569;592;485;305;391;503;341;348;352;287;489;344;542;271;2029;477;323;557;472;313;1107;278;282;287;340;377;470;680;365;293;484;355;580;751;2446;713;396;568;1144;293;387;355;477;575;284;416;495;2091;2111;513;302;371;398;555;1701;1472;269;278;330;275;2911;2190;315;788;7542;407;417;324;1781;1305;1450;358;900;3…	U	20130701	M	77.2	I
29	M2013070105641	2040.35372492;2073.08963196;2088.28859558;2131.23384802;2172.46819447;2185.86986217;2235.95422432;2248.23655336;2280.42015011;2356.724779;2371.59796561;2409.6726506;2417.41591859;2433.8552947;2619.86670357;2642.71476825;2684.38455664;2693.04735565;2707.51694465;2777.03136139;2793.20055875;2859.34818073;2961.05747321;2967.63246622;3006.21924112;3014.88516886;3050.70196738;3064.57445762;3078.478923…	191;1016;419;182;392;1017;185;206;180;235;187;196;212;189;181;420;270;2140;291;188;186;1071;222;188;281;189;530;226;1805;257;2146;210;289;741;288;1095;1524;202;456;215;207;1644;1141;277;1793;1595;308;1078;933;6400;256;1341;883;1183;220;394;1197;390;244;1181;3591;2436;423;309;1301;309;1555;179;2155;405;7995;520;211;288;374;722;194;207;402;185;1753;6318;254;207;550;7184;5370;231;326;219;2286;195;30…	B	20130701	M	68.2	R
30	M2013070100783	2005.57165684;2013.07697423;2019.7601229;2028.96751865;2035.25728289;2049.55008919;2065.1608077;2079.13381631;2088.05024676;2105.51347607;2122.1923043;2135.9266294;2147.11838252;2156.17922317;2163.09552589;2173.92442116;2182.1724665;2190.43613156;2198.27927587;2205.26272978;2215.75868249;2232.86777252;2245.19181984;2250.48394273;2265.51214183;2276.59421494;2298.83953884;2312.23869186;2322.9860746…	734;681;1578;988;1580;1669;668;1443;6186;3097;2594;1409;460;531;908;411;1778;932;927;2887;1885;2837;1068;1133;1598;2914;1496;1708;3682;2501;2551;4281;2243;4042;1419;837;799;667;2408;1584;4744;2375;1463;2846;618;504;1221;801;901;1502;1499;393;855;652;335;724;4507;510;336;480;315;865;714;3241;1676;698;951;1304;1128;975;793;1386;1478;771;627;1557;1845;1918;1798;2299;1238;1272;542;534;598;1698;5012;1…	SP	20130701	M	68.2	R
31	M2013070200288	2010.29486357;2022.77792263;2032.79267513;2057.51923184;2070.15037575;2083.2438629;2092.56148469;2099.3512181;2108.70536357;2118.08065494;2124.05775951;2129.61559588;2136.46614642;2158.8076852;2166.13727654;2185.16662349;2193.84429277;2203.40991757;2213.4329578;2224.35378681;2235.74042283;2246.71697144;2255.95838088;2264.77764186;2271.40356009;2350.33207492;2357.5343447;2362.49239657;2393.2595881…	227;179;167;192;160;176;152;150;154;178;180;151;207;167;186;147;161;186;179;149;193;185;174;208;176;183;173;157;187;201;275;1525;323;210;167;154;214;143;159;220;1485;343;155;189;2064;222;146;291;194;421;511;414;246;149;142;141;264;302;1809;203;160;150;156;242;245;293;236;212;215;149;212;177;149;178;179;198;175;1235;593;764;230;195;311;1046;297;210;147;1749;412;250;156;141;188;141;305;1585;430;176…	TIP	20130702	F	18.1	R
32	M2013070205669	2000.54441956;2159.76546367;2274.33950187;2427.01097797;3028.55086203;3160.9853929;3265.90652631;3341.83089883;3352.05652073;3379.58212559;3388.78254766;3448.0731532;3517.80892104;3589.36368442;3823.33728284;3834.85685668;3859.10484556;4044.6058548;4415.16101349;4504.10581144;4530.39941069;4546.71507469;4798.87120544;4834.4356436;4851.94300036;4890.31085973;4898.78527943;4987.22615915;5011.604803…	237;237;329;304;471;545;416;449;234;382;830;552;1899;362;2187;436;356;270;1474;1180;306;2238;950;532;2326;306;313;469;5604;2870;2176;920;259;314;721;284;2025;2165;332;281;365;513;3389;344;1620;556;878;699;236;373;2307;541;1809;567;250;6092;1190;277;772;3669;261;418;1069;341;348;1625;1093;337;240;1058;576;268;5237;962;1374;566;385;1221;308;236;308;286;374	B	20130702	M	64.9	R
33	M2013070200296	2000.71616397;2025.66626726;2039.45578335;2060.0187951;2071.39420932;2087.03441261;2109.96788998;2126.18255768;2133.45689378;2147.6136754;2157.9393743;2170.44980792;2184.73047729;2193.40856613;2198.18895855;2209.50906746;2229.17130978;2236.62227737;2246.72308297;2256.40633657;2264.78615388;2280.26392372;2291.35222404;2306.92169674;2324.33355424;2337.77249148;2352.60072143;2370.63809978;2384.21199…	863;328;1022;593;6463;1976;704;196;207;407;401;1600;1575;426;258;652;413;316;700;260;385;547;232;196;387;389;286;207;321;624;704;535;622;538;186;277;294;302;280;425;725;246;222;215;298;394;527;204;877;577;646;187;305;2447;471;330;245;365;705;234;321;389;279;1112;371;292;251;250;310;198;422;726;1065;439;434;433;340;431;922;2527;457;355;660;241;309;188;248;417;513;361;582;630;262;266;310;208;246;23…	SP	20130702	F	49.9	S
34	M2013070200287	2000.71616397;2009.01541124;2021.91373751;2037.78179588;2047.83619394;2065.91318665;2073.08216167;2080.6865885;2090.00009113;2107.8390732;2123.61815674;2138.17053923;2150.62274026;2165.7001493;2176.06985096;2184.73047729;2192.97424695;2199.49361875;2207.32983135;2215.61673524;2224.79428199;2233.99108325;2245.84383512;2267.87742854;2278.4923284;2300.24251515;2313.16446465;2324.78088556;2340.464995…	408;597;1608;1252;847;673;742;1057;6814;2420;2079;1183;380;510;500;1703;756;901;2053;1738;641;2756;1228;1848;3083;1163;1512;2577;2332;2329;4191;1990;2832;971;815;860;421;2310;1399;4390;1873;1417;2533;609;920;425;997;1584;1805;477;1003;327;250;3562;882;404;317;551;680;1641;2444;929;572;660;1047;1057;1540;649;1116;1436;544;497;965;1519;1578;1308;2227;921;1169;308;419;473;1341;3261;1427;3624;1920;36…	SP	20130702	M	71.6	S
35	M2013070200121	2184.00413693;2416.95155938;2488.73636371;2536.24470474;2642.16489848;2692.56652275;2708.02241732;2784.98929325;2792.35276433;2858.56782691;2960.87449947;2968.9752295;3000.98028947;3034.1826703;3049.05544382;3113.06285673;3140.10416336;3152.62452945;3162.03128569;3183.51052562;3194.01480363;3362.29789346;3431.70292384;3582.1198209;3625.13336646;3638.59310734;3663.33462595;3694.94610879;3855.05816…	853;360;334;316;314;1926;425;514;486;349;521;425;383;474;408;774;877;2254;1033;612;1693;430;816;2134;2685;1344;1460;380;1153;1474;370;682;583;513;2733;493;347;3143;811;2117;1880;1653;2054;2105;364;3949;3618;1413;822;340;1908;816;1326;2008;766;784;4550;657;489;698;949;1005;910;811;423;1392;3556;3040;3167;629;665;350;652;509;600;2024;1326;3765;2371;2548;489;337;473;479;799;1839;1500;702;591;439;419…	BI	20130702	F	58.5	R
36	M2013070200064	2000.30165975;2007.35416551;2021.91373751;2029.00481654;2038.20022729;2052.872819;2071.39420932;2087.03441261;2093.39205668;2110.39378428;2133.88518875;2145.8951701;2157.07793904;2171.31394972;2185.16396699;2199.05868835;2209.07313292;2228.73341052;2234.86797331;2246.28343722;2268.76104287;2280.26392372;2294.46183898;2302.46781726;2314.05698737;2323.88626659;2338.66981818;2347.2031348;2353.500930…	443;343;278;196;514;293;2921;1069;759;555;327;257;188;608;1146;177;295;252;222;361;386;319;256;192;183;240;271;180;209;193;192;193;279;267;300;239;324;181;285;197;164;193;246;353;204;218;319;200;448;335;369;166;2108;360;242;196;203;340;164;229;210;2445;318;286;327;174;164;172;221;278;439;216;194;208;235;290;222;481;2217;395;306;451;174;177;191;227;219;205;355;398;204;168;186;229;172;222;361;1472;…	U	20130702	F	29.5	S
37	M2013070200033	2000.71616397;2008.60003436;2015.25130065;2022.33051071;2038.20022729;2048.25567267;2060.4395394;2072.23809821;2081.53239768;2090.84782065;2108.26474927;2124.04544778;2138.17053923;2151.05278128;2159.66276867;2166.13171817;2176.06985096;2184.29703124;2193.40856613;2199.92859279;2209.94504565;2217.36335493;2226.10693188;2235.30648383;2246.28343722;2267.87742854;2278.4923284;2297.12892631;2314.0569…	1457;1515;1896;4987;3801;2838;1120;1536;1945;19350;10108;8143;3825;998;1298;1018;1776;907;1727;2515;5483;5187;1752;7998;4104;5470;6516;4247;5859;6957;6684;12811;16424;5288;8563;4857;3042;1969;1386;4280;5390;14413;5620;5125;10319;1923;1968;4153;5056;6507;5089;1446;1905;1906;1332;1035;1728;6575;2268;1513;1165;1554;1948;2127;15487;2709;2722;3838;4570;984;2504;4463;4422;1834;2696;3776;5415;6342;4417;…	U	20130702	F	79.7	S
38	M2013070204646	2000.30165975;2007.35416551;2023.16418803;2040.29303891;2062.54391552;2072.23809821;2088.30515582;2094.24048452;2111.24570381;2132.17227077;2147.6136754;2159.2318546;2171.74608611;2185.59750035;2194.27733547;2210.38106751;2226.98225012;2237.93846386;2248.04228222;2264.78615388;2281.14998339;2294.46183898;2302.46781726;2309.15027412;2324.78088556;2340.46499566;2353.95110078;2371.99372031;2378.3251…	1668;2139;1030;1267;1079;6911;2538;5062;3561;1129;791;374;1621;1873;1217;2230;826;539;1524;448;654;469;362;268;641;716;457;397;259;286;321;601;1008;724;1107;774;303;576;429;374;420;617;620;1502;627;614;757;326;720;1338;534;412;2172;673;453;240;549;750;728;770;521;336;416;381;1030;307;319;352;290;303;349;395;548;1048;1412;472;733;340;453;422;592;316;1197;2425;2436;765;857;939;288;258;282;256;329;4…	B	20130702	M	69.1	S
39	M2013070200362	2000.71616397;2023.16418803;2032.34615857;2039.87438931;2052.45286023;2061.70203415;2071.81613195;2088.30515582;2102.73436491;2109.96788998;2117.21402908;2126.61011061;2133.45689378;2140.74384475;2145.8951701;2155.78611353;2170.88185699;2184.73047729;2197.31940337;2208.63724204;2228.29555493;2235.74503801;2247.60250547;2263.46197686;2270.08679186;2279.82095939;2285.58290177;2294.01747727;2308.258…	959;464;321;1134;435;428;6310;2142;730;1042;777;673;436;349;366;223;1508;2348;461;903;499;414;1839;418;478;427;386;279;223;310;629;518;684;381;787;322;437;643;1194;507;1114;648;420;225;299;500;586;839;307;797;618;464;457;459;562;668;335;299;356;407;3032;667;439;263;506;896;808;527;359;308;801;306;304;284;229;281;575;580;754;1152;587;521;365;699;331;497;248;1091;3355;1599;1165;1997;228;316;312;398…	U	20130702	F	3.9	S
40	M2013070200800	2022.19891436;2037.67832841;2049.85235116;2090.41284573;2108.28379609;2124.94678931;2138.23881858;2184.43820758;2210.99861447;2216.24262937;2235.08502875;2246.95733892;2254.00772106;2268.14183973;2281.8766795;2297.43392574;2314.83182706;2326.01908274;2340.37839358;2354.78219717;2371.49206337;2388.71547392;2402.35723317;2417.86518262;2429.30014362;2445.35473281;2465.15184779;2474.38719874;2490.590…	849;620;540;3847;2227;1559;1241;697;966;825;1422;707;878;1250;1015;1210;1356;1732;1348;3167;3507;881;2645;1427;815;658;932;1509;3046;1293;1551;2573;613;1631;1492;1759;1277;1323;2851;834;631;694;5097;910;898;967;1123;967;750;1048;1045;777;1173;1746;1820;884;1836;1141;1105;554;601;2718;8040;1074;2424;3961;3842;547;910;985;652;587;588;646;646;696;665;547;1081;564;2066;1330;808;1096;1237;2694;2158;53…	U	20130702	M	0.5	S
41	M2013070200753	2015.94039095;2021.78137588;2032.65147202;2037.25918515;2072.19568894;2080.65880633;2089.1392781;2107.00476123;2122.80681948;2137.38000971;2165.38016575;2184.00413693;2192.25890292;2207.94249316;2216.67991284;2234.64592152;2244.75637449;2250.92181086;2268.14183973;2279.65855949;2296.09836244;2313.04438595;2324.22729712;2337.6826338;2353.42995042;2369.23049689;2388.26142227;2400.08089021;2416.0381…	200;187;187;200;201;214;580;541;368;258;221;474;242;270;203;221;220;220;206;290;240;294;285;358;632;633;330;353;455;195;249;357;703;334;262;345;262;265;280;283;288;267;678;201;1491;217;233;276;785;440;250;236;232;282;554;195;247;202;214;278;394;329;209;278;369;265;656;789;268;596;1577;323;695;1382;706;343;521;247;209;246;186;218;245;238;226;214;186;201;217;1008;204;1044;277;635;413;391;269;216;92…	TIP	20130702	M	0.2	S
42	M2013070300065	2000.33672082;2011.12584446;2025.27925196;2031.12180244;2040.32025129;2053.31758753;2072.2593889;2088.32358079;2098.9265321;2118.08065494;2127.47709267;2147.1925242;2171.31870874;2184.73319885;2202.10426877;2209.07227374;2228.72976608;2238.37230345;2247.5962753;2269.19382805;2281.13936166;2292.67258176;2308.69043331;2316.27410947;2324.76493147;2340.44722574;2354.38197472;2371.97245608;2388.722323…	455;175;171;182;773;436;4318;1169;470;379;187;274;911;2251;276;460;241;217;1502;449;296;239;217;180;360;392;260;225;267;436;740;674;441;287;184;202;222;313;342;215;322;573;420;294;221;302;465;272;425;2941;487;212;268;211;351;223;1714;375;347;182;1259;323;261;219;224;199;181;281;389;465;561;637;310;298;498;211;1543;757;3154;909;1044;192;280;308;289;409;483;259;202;194;341;201;225;176;190;316;2834;…	SP	20130703	M	79.5	R
43	M2013070300271	2002.14253784;2007.12035508;2017.09488243;2023.34175419;2039.2112033;2049.26655217;2061.45037636;2072.82700155;2082.54334958;2091.43500454;2109.27618013;2125.48467941;2139.61172264;2151.20564242;2160.24518113;2166.28225697;2177.51671512;2193.98949887;2200.50930145;2210.52544809;2217.50685045;2226.24935146;2235.88631277;2247.7424302;2268.89871545;2279.95753305;2297.70851322;2315.52949085;2326.2556…	1343;1410;1878;4675;3858;2348;1480;1649;1594;14495;6803;7634;2732;1129;1383;1160;1858;1851;2259;5729;5082;3000;6474;4099;4665;7170;3274;4776;3678;2082;5795;8575;10516;4593;6237;4312;2273;1616;1474;985;4622;3099;8071;5094;3912;6289;836;686;1646;3370;4716;4581;1436;1822;2054;1566;1033;1490;6330;1895;1483;766;1344;462;1388;1620;9849;2433;2399;3036;3920;759;1926;3972;3852;1619;1942;3264;4666;5157;410…	PUS	20130703	M	39.3	S
44	M2013070400969	2000.34758785;2035.9545088;2053.66254484;2059.15889302;2068.05287974;2084.62033707;2098.68978797;2106.81152255;2167.13239664;2181.03789305;2224.33590376;2232.25340701;2244.5971366;2277.38171007;2322.50739508;2384.41738115;2397.16973689;2407.6700867;2414.07273391;2431.49381075;2526.54693594;2535.91720602;2580.66112;2597.2436725;2618.16516447;2668.90945291;2690.59826465;2704.62175729;2719.65248803;…	184;463;240;312;2634;875;338;232;665;1464;176;174;231;220;183;217;217;230;352;237;190;212;220;371;261;178;2836;404;190;226;422;855;181;344;332;250;351;314;326;268;181;330;2798;301;582;1281;198;178;242;303;490;184;2339;206;2074;421;283;193;370;667;210;1555;194;270;263;379;210;277;2424;187;233;516;632;6952;365;1586;1201;1559;232;1026;1129;276;176;2873;3263;418;329;402;1516;224;240;2060;207;810;389;…	AS	20130704	M	86.1	S
45	M2013070400318	2002.43356375;2018.74084724;2027.96851061;2035.53380829;2051.12820669;2067.20502062;2083.7691408;2089.73110908;2106.38367762;2123.10134913;2144.62952212;2154.56843205;2167.56627935;2181.03789305;2206.79118219;2221.69982292;2235.33618772;2243.27298608;2265.83603977;2277.38171007;2296.09367526;2320.71191293;2338.69764427;2348.61907825;2368.97765831;2379.87113129;2397.16973689;2407.6700867;2415.4458…	550;361;246;558;411;2943;1081;984;694;227;252;219;581;1170;508;303;229;358;260;252;243;250;330;357;289;237;326;304;320;324;229;335;247;232;237;250;294;475;243;278;298;470;366;292;1810;412;272;496;311;247;215;1701;321;313;305;249;423;449;295;315;236;260;300;483;1569;554;368;333;529;235;227;230;351;223;270;350;366;288;567;1562;370;253;1665;408;284;300;431;499;612;1406;446;239;284;1507;2148;235;1714…	U	20130704	F	70.8	S
46	M2013070400313	2035.9545088;2051.972815;2068.47687347;2083.7691408;2106.81152255;2167.13239664;2181.9084433;2385.78209385;2415.90360882;2534.51056807;2580.66112;2631.99992719;2639.64841005;2669.39047817;2691.08122976;2705.10597275;2770.87098363;2790.9997165;2857.2924053;2959.70464831;2967.30594143;2998.82782042;3047.44998148;3061.34015805;3128.13976761;3145.34374675;3180.94306995;3192.50337493;3360.86567731;342…	268;282;1339;421;211;348;561;197;257;193;246;197;239;204;1618;263;260;372;522;254;266;280;182;345;218;1706;480;953;207;487;1832;2108;205;293;430;1942;190;195;274;1200;2605;220;371;3406;178;372;1398;1203;1354;734;1042;2822;2819;298;198;227;797;238;417;227;381;2746;727;429;6031;579;336;300;1146;224;217;405;219;354;6124;263;352;321;2254;221;197;179;500;198;4026;1069;4439;421;265;251;540;288;1277;258…	U	20130704	F	75.9	R
47	M2013070400043	2005.46038293;2015.8466889;2022.50826941;2032.52163267;2037.95605597;2047.58891127;2059.34709285;2072.40507648;2081.69753127;2090.58734924;2107.99925174;2123.7755473;2138.75418225;2150.77566935;2159.38344159;2165.85075294;2176.21892238;2184.0115841;2194.42384617;2208.34605642;2217.50685045;2226.68693583;2234.57093494;2245.98395605;2253.46230513;2268.45693146;2279.51465538;2296.81930178;2314.63677…	485;528;1198;613;896;754;436;455;653;4399;2234;1895;930;442;396;614;451;720;617;1621;1126;459;1970;971;992;1076;1486;915;1213;1589;1618;2371;2960;1262;2042;1162;670;705;526;1326;1344;3528;2234;1603;1245;2080;491;887;742;1001;1179;1159;423;717;430;3049;397;411;558;485;594;726;2909;966;586;709;891;935;996;651;1014;963;358;679;987;1306;1438;1115;1870;901;805;803;437;438;335;1564;3883;1107;1664;3645;…	U	20130704	M	100.9	R
48	M2013070400026	2000.48466489;2028.34633656;2039.62967321;2047.16961038;2053.46371593;2071.56135756;2087.62193343;2099.49645568;2109.70191041;2121.64011631;2128.47734459;2140.46943799;2147.33745947;2157.66048741;2171.46371715;2184.87831026;2208.78184727;2227.99995142;2247.7424302;2257.42654943;2269.78241467;2280.84341964;2290.15579391;2301.71213023;2313.29804061;2324.91352541;2340.14763026;2354.98203923;2371.219…	425;144;715;146;591;3362;964;217;292;195;185;184;175;172;705;774;207;204;335;139;213;283;152;135;161;195;152;130;189;201;286;270;246;127;178;221;321;135;288;184;234;131;252;301;159;129;215;1024;247;187;212;607;195;156;514;195;155;146;130;159;215;213;256;207;204;185;2502;6984;390;340;901;311;192;395;132;197;193;145;153;225;269;129;181;135;161;206;649;948;296;137;295;362;183;286;1669;536;137;141;16…	U	20130704	M	2.1	R
49	M2013070405711	2003.74375293;2012.89461447;2021.23185237;2025.82475135;2037.12055105;2053.91337447;2069.08644264;2085.16364354;2091.10266368;2108.11829538;2129.91422222;2140.63985008;2147.08828534;2156.13254901;2168.22142977;2184.24837115;2190.32816133;2198.59295396;2207.30971553;2225.23352347;2244.99025013;2261.30072788;2266.60341547;2278.11408513;2283.88045993;2289.65419491;2297.21556956;2312.37607994;2320.87…	1445;312;509;495;1648;1114;17435;4883;4242;1985;530;438;552;529;3244;1436;930;391;1842;637;5346;570;626;327;272;344;306;331;335;318;316;261;351;302;300;437;1204;633;219;393;197;280;278;364;2476;710;357;409;274;527;601;2803;523;316;354;2053;251;399;524;518;309;319;226;931;235;218;228;333;385;424;452;561;231;226;230;305;220;305;212;557;2276;748;492;476;893;207;205;200;239;222;397;229;317;497;235;35…	B	20130704	M	36.5	S
50	M2013070505611	2073.07188005;2185.66229152;2617.97789166;2693.1463232;3035.24634846;3153.70259803;3164.15697072;3182.4942011;3194.57354129;3363.95414418;3432.29035965;3582.73410564;3625.75634294;3639.78037363;3663.40229282;3823.42947658;3854.57774913;3875.41414368;4062.52531277;4167.06400739;4188.13257481;4260.77467603;4367.22518684;4440.79059202;4453.21536652;4500.58918773;4512.4721472;4549.47258416;4572.75398…	299;322;377;694;269;708;424;430;677;271;380;783;2391;787;791;440;515;841;267;272;1337;396;1018;1013;1354;689;316;1950;924;627;3150;2184;268;551;370;1540;1084;269;473;1827;512;2909;283;728;665;1070;824;590;430;396;331;1711;1709;2831;586;382;1144;463;582;1076;2102;4988;1810;2076;503;1384;1902;1002;943;306;1025;369;342;1314;461;1063;1182;633;1831;888;615;341;3075;1705;886;1232;347;416;415;536;441;30…	B	20130705	F	70.9	I
51	M2013070504720	2004.80586624;2009.7920744;2025.62316109;2038.165869;2046.12988492;2051.16790156;2059.15760527;2070.11639825;2086.18613219;2092.12243705;2109.13041619;2114.24641931;2145.50410888;2155.83138782;2169.20798111;2183.49365129;2192.17475668;2207.40868568;2214.39056933;2225.75995401;2245.50744166;2266.22693804;2276.40139518;2290.59556517;2339.27983204;2350.9691914;2366.29979828;2384.8538188;2399.8408416…	226;141;159;236;160;227;244;1354;474;347;174;135;191;131;387;390;149;212;130;140;204;133;184;159;205;149;127;136;170;233;163;188;170;198;272;238;133;168;143;314;169;137;169;576;158;158;244;154;368;140;128;154;140;156;138;175;153;440;1292;4465;230;595;141;164;181;169;197;127;137;136;140;131;173;255;537;172;284;153;151;146;178;179;154;169;272;246;280;191;127;206;216;162;769;149;259;2239;301;199;185…	B	20130705	M	54.6	S
52	M2013070506603	2000.00628769;2014.97729242;2022.06653333;2037.12055105;2053.0720798;2069.08644264;2085.16364354;2108.11829538;2126.05965587;2144.93771869;2168.65380674;2181.64535895;2204.69285843;2212.54813202;2225.23352347;2234.44235621;2245.43029002;2260.85912031;2277.67082269;2291.43220951;2301.66931668;2321.3175471;2336.10905871;2350.49764417;2368.09404345;2386.21046328;2398.02351589;2409.40999495;2421.2808…	303;144;230;474;289;2668;952;314;158;156;654;1441;305;196;205;149;370;204;246;172;180;187;237;210;177;245;256;345;194;339;239;144;206;158;143;164;237;149;145;189;224;154;254;218;225;2541;413;172;142;192;293;281;182;169;967;165;171;168;150;288;151;309;336;382;192;145;206;218;243;231;457;2927;550;711;176;209;192;256;320;181;143;187;191;169;173;179;270;2215;255;153;737;170;161;166;267;186;293;642;10…	B	20130705	M	72.5	I
53	M2013070404758	2004.15924437;2013.31106305;2022.06653333;2037.53952315;2069.08644264;2085.58757639;2091.5272058;2108.11829538;2130.34272501;2147.08828534;2155.27036348;2168.65380674;2182.51285554;2190.76275858;2208.18234955;2223.91954348;2230.49336228;2245.43029002;2266.16128532;2276.78442847;2289.65419491;2311.92946393;2320.87005995;2332.96750153;2338.8035208;2350.94800621;2365.83439198;2382.12819146;2393.4765…	2245;378;508;1286;12609;4482;5597;2843;780;476;275;2081;1222;1093;2032;563;411;2786;379;237;287;249;301;232;324;184;199;219;306;301;850;288;447;380;225;385;300;2784;558;615;278;283;240;440;538;2662;640;330;410;1445;331;299;263;189;328;262;502;307;269;221;261;164;1103;317;290;175;168;384;368;449;247;409;342;1403;188;183;458;1575;364;241;424;195;197;256;289;219;369;378;202;164;178;173;201;164;176;1…	B	20130705	F	22.6	S
54	M2013070500346	2004.15924437;2024.15399714;2037.95853876;2052.23095919;2069.93104447;2085.16364354;2101.72927312;2109.39727496;2125.63158835;2168.22142977;2182.51285554;2207.74601077;2245.43029002;2338.8035208;2409.40999495;2415.34172572;2433.18109908;2536.45873297;2582.05861736;2618.07293859;2640.47096973;2690.85706319;2705.34138982;2769.53870548;2789.63345743;2857.31119042;2960.11012231;2967.70398981;2981.397…	290;250;480;277;2584;771;277;375;221;586;969;223;390;230;319;276;266;251;215;270;414;1535;327;245;251;624;313;270;300;321;295;291;294;330;411;2288;479;303;526;1017;220;217;362;1781;265;1711;407;290;289;288;844;1214;265;255;1480;2170;498;5113;262;1534;914;1476;326;626;270;826;219;216;2935;2775;247;282;1311;377;294;271;2108;1511;236;321;5158;566;348;356;808;303;330;616;314;6637;342;2771;334;283;719…	U	20130705	F	47.4	S
55	M2013070500288	2000.89277427;2007.10810041;2017.0731315;2024.5634701;2040.00486797;2056.76576038;2072.33201414;2087.95826455;2094.31032289;2111.29735361;2127.92722293;2135.19700182;2140.76479074;2147.62762192;2158.37325714;2171.30417716;2185.5737483;2192.94336649;2210.7692637;2226.91929413;2247.08138061;2263.36601173;2270.86825759;2281.03851693;2293.45099733;2298.78115121;2309.01492151;2325.52659611;2340.752391…	1058;1128;372;717;1043;622;6199;2078;2637;1704;586;437;302;359;426;1411;1273;753;1384;724;675;315;296;555;299;278;397;302;478;358;238;367;641;531;437;434;366;383;301;279;315;343;338;327;326;1083;412;346;285;323;1026;1086;445;394;437;2715;481;316;389;247;720;242;425;274;273;269;314;1923;351;437;251;362;307;480;737;335;293;322;335;236;252;426;268;284;314;624;2763;518;532;572;254;235;356;296;558;415…	U	20130705	F	5.1	S
56	M2013070500046	2001.30682259;2009.18206694;2017.0731315;2024.98001635;2040.42303571;2053.82754248;2072.75355638;2088.38142833;2100.67224203;2112.5742077;2118.11180003;2127.49998332;2157.9429058;2171.73588716;2185.5737483;2196.85005699;2210.33360915;2226.91929413;2249.27850004;2270.86825759;2281.48122809;2341.20097572;2353.77913926;2382.20565301;2402.16227384;2409.89551401;2419.00966205;2432.2563206;2452.8844641…	386;287;197;211;500;245;2505;811;313;377;273;191;207;616;1500;228;227;300;525;475;252;206;189;189;297;284;260;222;293;272;206;213;198;187;199;207;311;301;187;717;187;389;2963;370;235;197;353;317;293;2242;218;202;276;212;281;307;217;256;187;335;491;3617;400;608;647;286;290;247;225;220;201;315;196;207;186;259;326;2293;922;383;197;244;377;855;1522;211;207;283;296;730;1452;1071;10613;517;365;1329;436…	U	20130705	F	75.5	S
57	M2013070604635	2005.63646486;2013.11970176;2026.04061901;2037.32846738;2054.53006835;2070.11639825;2084.91517911;2091.69813176;2108.27835969;2125.35264158;2130.91681092;2147.22357702;2161.00445047;2170.07242682;2182.6265006;2192.60927007;2208.71693802;2227.51170815;2287.04283312;2303.9431864;2323.14327533;2334.79178114;2348.71894616;2354.12136797;2366.75146235;2389.39032082;2410.77035369;2425.3821512;2534.52484…	402;321;293;336;347;1569;474;597;471;234;233;247;254;590;447;245;447;258;247;242;234;304;233;268;275;273;283;235;389;249;268;263;495;255;245;250;964;248;243;322;286;343;305;231;233;241;290;276;2109;491;712;328;231;254;1714;263;1345;707;1588;468;245;384;1135;665;3480;263;1729;1333;1110;284;1664;605;262;673;283;2533;3703;340;281;915;1922;284;265;4162;447;324;356;244;961;277;666;424;399;1403;4916;52…	B	20130706	F	57	S
58	M2013070805652	2003.19176752;2018.11082053;2025.17568606;2042.26662581;2058.17284088;2073.30030857;2090.17527587;2112.21765473;2130.10770447;2143.36190028;2151.07723072;2160.09641385;2173.01452151;2187.2700436;2203.31032198;2212.00575038;2229.0123131;2239.07310748;2249.59607392;2266.30912484;2283.08553619;2287.9536913;2295.93121602;2309.25868476;2317.71984185;2325.75028771;2340.95770037;2354.86749569;2372.87793…	1762;437;643;1990;1221;8213;5107;2558;772;189;642;415;3110;2515;327;960;756;348;6600;818;426;441;371;256;327;518;394;420;395;325;550;1497;934;501;459;418;433;574;1157;748;194;620;505;311;476;443;855;604;298;2157;560;407;252;198;438;400;530;316;295;347;331;178;1221;228;175;237;247;221;426;640;911;388;243;289;270;192;338;195;216;245;804;2581;442;456;955;230;183;180;285;428;403;661;731;271;218;219;1…	B	20130708	F	36.2	S
59	M2013070804628	2005.28633199;2017.2132188;2029.17808593;2038.28021224;2044.91366469;2058.63165452;2076.58035096;2092.51142426;2099.23873068;2105.97758256;2116.10750536;2123.29858046;2133.89735849;2141.54592268;2152.6196276;2161.58601166;2174.85841548;2188.17410759;2204.98757994;2212.33796187;2231.85765257;2250.15825591;2259.77596259;2272.04817021;2283.03529658;2288.75971034;2311.29040566;2327.7093881;2340.62132…	480;212;187;148;516;315;2364;1022;571;557;409;218;234;162;187;154;575;1882;298;320;201;627;164;274;182;157;145;173;251;167;760;466;243;383;366;223;149;217;157;142;150;181;211;210;252;171;217;378;238;152;234;147;255;375;2899;500;215;189;185;165;243;200;521;207;174;147;145;936;174;174;230;147;142;147;512;401;230;512;215;196;268;349;152;398;2974;966;840;1612;161;231;225;253;446;181;167;194;209;627;2…	B	20130708	F	92.6	S
60	M2013070800735	2007.33024769;2023.09646873;2033.50351968;2040.17841764;2051.04907364;2057.75344487;2065.30928374;2073.72132744;2092.28958135;2109.66825001;2125.41473606;2140.36533247;2153.22290051;2165.68941285;2178.62462998;2185.53955698;2193.33227463;2211.13541781;2217.23143122;2225.51834693;2235.57106819;2246.52426471;2269.83573544;2280.87449361;2298.14971824;2314.15531858;2325.75028771;2341.85383387;2354.86…	273;389;294;374;281;221;252;258;1474;1034;829;324;254;229;263;646;300;555;391;354;618;435;659;590;399;554;700;469;1110;1387;536;512;504;330;222;211;376;393;966;452;513;757;206;238;306;230;541;493;440;194;587;204;278;285;1514;268;271;239;326;259;281;1163;376;286;213;386;441;1007;298;491;357;256;238;356;420;575;452;706;323;522;383;293;758;1633;914;1478;946;255;198;266;419;279;234;280;201;226;211;26…	WD	20130708	F	58.1	I
61	M2013070900005	2005.32665999;2014.87922966;2021.53815839;2031.13000883;2036.5617367;2046.60898537;2059.62401381;2065.93671629;2072.25927188;2080.28198699;2089.59119664;2107.42218026;2122.76736423;2137.74070454;2148.4687916;2157.50153628;2175.19255472;2182.54944457;2191.22081222;2198.1705185;2207.30902129;2214.72100179;2225.2065201;2233.52544461;2245.37426925;2252.41085956;2266.9592333;2277.56982281;2295.3101931…	693;684;1713;545;1144;1199;510;624;792;698;7180;4411;3267;1359;484;532;742;572;731;1043;1851;1681;738;2451;1370;1076;1814;1833;1595;2033;2155;2283;5505;6185;1842;2606;2368;1222;768;592;1419;2135;4425;1904;1842;3671;707;1347;1934;2469;1854;668;1308;804;522;4161;847;294;546;729;300;839;1122;5620;1500;1160;1342;1628;1605;1519;848;1413;1419;871;1467;2036;2062;1680;3375;1466;1471;577;589;1008;3218;760…	U	20130708	F	97.5	R
62	M2013070905670	2007.5838972;2019.68574008;2036.85726589;2052.83722225;2068.87960575;2084.55981267;2094.76241038;2107.55068624;2128.09289115;2139.26152939;2145.71827638;2155.63752675;2169.04316293;2182.05594885;2195.97917897;2206.88753593;2224.39716986;2232.73850589;2244.61886413;2260.95061005;2267.14564517;2282.6703597;2294.23734137;2310.74851645;2321.93827896;2334.05362672;2350.70742471;2356.57283739;2369.6836…	722;448;1273;651;12362;3231;1943;1349;618;288;440;292;2253;1845;449;613;530;263;6435;557;548;363;222;235;240;281;261;244;422;360;331;1254;615;333;196;317;202;292;589;407;838;453;457;418;241;452;733;548;446;363;2411;455;293;254;249;367;378;562;288;213;225;946;208;194;227;227;459;440;434;631;518;351;339;482;247;263;590;2901;2920;937;485;959;1624;316;204;205;295;277;319;424;490;209;212;657;207;1750;…	B	20130709	F	70.9	I
63	M2013070904723	2003.00305109;2018.84996328;2036.01794471;2068.45663791;2084.55981267;2107.12378329;2129.8092399;2147.0107938;2154.77407473;2167.31106706;2182.05594885;2207.32443281;2223.95858502;2244.61886413;2266.70286124;2276.45410909;2283.5590883;2288.45019155;2310.74851645;2321.49016874;2336.30067469;2351.15835039;2370.13634707;2379.65400358;2389.64537522;2398.29116371;2408.7780473;2423.40662834;2430.737560…	2367;929;2528;7054;4851;3074;1247;545;411;3194;2166;1577;827;4218;1016;418;324;388;462;438;415;417;362;355;346;531;1386;511;1092;552;321;327;385;606;693;2077;589;485;483;514;614;395;512;461;1603;402;386;428;428;1733;554;395;482;656;348;318;346;1649;295;309;451;544;265;893;516;560;466;515;454;780;287;822;1890;689;554;455;833;343;319;483;425;721;843;329;295;440;1273;280;1729;329;499;344;264;348;614…	B	20130709	F	85.5	S
64	M2013070900319	2006.10765641;2013.09620854;2029.17808593;2036.20962839;2044.49873535;2058.21523573;2077.41720447;2095.4532001;2113.57258979;2130.0785528;2142.82210309;2188.60436666;2205.41959517;2214.50231501;2221.43580778;2239.25547724;2253.65308436;2272.04817021;2283.47536628;2301.99889847;2316.16529731;2328.15399832;2341.9592046;2357.15004785;2373.29107147;2391.29380707;2405.29534057;2420.24760366;2432.51762…	390;350;486;438;506;341;508;2185;1203;985;597;474;352;603;500;766;453;612;609;706;717;1167;724;1720;1839;563;1260;667;439;369;352;380;824;1661;635;697;1379;749;952;1003;663;335;720;351;347;1649;452;390;395;467;3478;607;493;581;727;1591;458;579;447;394;409;718;1027;1137;505;957;564;522;2099;5166;751;1666;2789;2703;407;544;422;541;410;334;441;381;385;734;1336;453;380;775;1602;1272;590;636;759;628;3…	U	20130709	F	31.9	S
65	M2013070900261	2005.69697162;2011.86198614;2027.93858001;2044.91366469;2066.96950713;2076.16199188;2092.09135098;2097.97648125;2114.41738129;2136.02049481;2152.19315258;2162.01347795;2174.85841548;2189.03467077;2196.78784545;2213.6364387;2230.11887811;2251.03169307;2272.92610588;2283.03529658;2289.20036464;2294.93296233;2309.96183372;2316.16529731;2327.7093881;2341.51320134;2355.80759029;2374.18950176;2386.7863…	2195;2821;1682;1390;1459;14005;4028;7437;5355;1874;741;483;2425;2215;1412;2691;1057;4064;847;392;471;448;416;306;379;356;394;409;364;273;581;924;474;684;504;271;366;353;400;450;2411;1148;579;489;326;470;2504;1095;504;430;2838;650;334;224;212;466;502;350;308;291;270;295;1307;254;258;182;180;420;577;536;663;314;374;222;233;226;256;225;285;214;658;3296;611;715;284;197;244;219;377;326;519;591;247;294…	U	20130709	M	85.3	S
66	M2013070900241	2000.36217988;2013.91924929;2028.35170349;2043.66901209;2054.05353001;2065.30049258;2071.98088253;2078.25423844;2087.47352191;2095.87363421;2113.57258979;2129.65446644;2143.67311537;2157.3138268;2163.29614715;2171.00067709;2182.15520943;2189.03467077;2198.08145971;2204.55560973;2212.33796187;2221.00212687;2239.25547724;2250.15825591;2272.04817021;2283.03529658;2305.09386473;2318.38295512;2329.043…	1582;940;2698;2119;1216;569;641;580;1185;8525;3581;2720;1318;643;685;711;763;1340;1118;1090;3540;2458;3346;1681;2318;4522;1515;2088;3748;2525;2980;5256;2461;3320;1364;1045;893;700;3815;1721;4793;1905;1797;2929;838;1238;1296;2075;2188;537;2317;876;551;3538;612;344;545;611;427;827;748;3646;900;932;1174;1389;1789;772;1441;1561;715;752;1167;1711;2321;1482;2594;1270;1655;1284;418;488;510;1978;6058;144…	SP	20130709	M	56.2	S
67	M2013070904710	2006.10765641;2013.09620854;2021.33474516;2029.17808593;2044.91366469;2076.99875515;2092.09135098;2099.23873068;2115.26235315;2133.04841947;2146.22723382;2151.76672262;2162.4409893;2175.28727831;2189.03467077;2204.55560973;2213.20356807;2230.55350422;2250.59495199;2262.84070825;2268.09968611;2283.91548096;2296.69836731;2315.72190059;2328.15399832;2334.82854449;2343.74366694;2353.1238881;2367.0070…	831;727;240;499;667;6779;2226;1906;1475;504;177;248;215;1079;1033;172;600;449;1034;178;197;234;180;153;186;179;235;184;159;165;187;229;366;193;273;200;207;161;196;186;765;499;185;176;181;188;301;840;529;158;268;341;1900;329;176;173;155;269;255;227;151;157;707;168;156;149;180;201;293;351;156;155;217;150;297;1675;388;526;195;151;186;237;202;218;259;174;162;188;269;207;149;155;171;294;1620;218;201;8…	B	20130709	M	53.6	S
68	M2013071100701	2004.8082788;2020.25370134;2030.3039704;2035.75825463;2046.2677819;2057.64839849;2072.87154837;2080.07972346;2088.57591779;2106.47419206;2122.30488474;2135.61399651;2148.53333626;2163.22229184;2175.35660823;2182.3057238;2192.75015378;2197.54550888;2205.84072048;2215.90318203;2224.6717471;2233.89736173;2245.78689739;2266.11578008;2277.20248448;2294.99746338;2313.756711;2323.61345228;2339.78785333;…	467;787;347;591;632;314;395;467;3754;1787;1822;759;333;468;380;648;602;513;1180;989;554;1436;748;1040;1197;756;1139;1539;1733;2263;3036;890;1456;998;630;542;485;889;1341;3396;1332;1083;1844;553;560;400;710;1183;1218;508;1191;418;2238;422;469;420;281;594;2867;696;579;790;888;1742;476;1073;991;325;503;721;1028;1196;945;1758;892;576;773;391;376;352;1839;4657;1035;2129;2996;2560;255;391;284;404;993;2…	SP	20130710	M	90.7	S
69	M2013071100704	2000.91882331;2007.13865735;2022.93967959;2029.1943368;2040.05908954;2055.99160784;2061.87742728;2071.98737762;2093.97882488;2110.97592057;2132.748863;2148.6162311;2158.50995453;2171.44963491;2186.59575518;2193.1033759;2210.50521512;2227.10187937;2247.71683039;2269.75385344;2292.34443366;2308.35932242;2324.43098104;2336.97040828;2353.59303996;2372.08275547;2384.29912166;2399.72811867;2412.4723734…	4941;9374;3999;2621;2410;606;3206;18981;19908;14124;4456;1579;796;4119;2968;4158;6734;2085;10092;5466;1421;1142;871;537;705;605;753;771;2093;1408;1162;303;715;686;672;512;723;7505;2813;1235;562;388;1014;6598;2398;795;572;2513;764;717;732;1058;479;438;458;347;418;537;2323;538;518;397;420;322;601;1016;1635;543;922;726;429;710;359;1322;3132;2774;1352;894;481;325;489;336;489;584;706;1141;1353;630;431…	SP	20130710	M	66.3	S
70	M2013071000274	2002.76863209;2036.62581399;2054.29360152;2068.65222698;2084.33485716;2106.47585041;2154.99501063;2167.96941405;2182.28643182;2244.43299098;2266.96714223;2294.95953987;2367.27955398;2407.74137575;2512.96778965;2534.47174667;2550.42512652;2581.06418101;2617.12136694;2634.28878294;2640.02378348;2690.95502906;2702.55450114;2770.22767576;2856.62326784;3048.30064471;3077.15257795;3095.77234687;3145.70…	456;700;527;7651;1852;505;307;1455;871;770;290;400;451;390;321;428;319;323;332;398;422;1234;355;387;539;1779;4038;315;1223;421;352;470;425;1282;1731;390;325;1421;1068;317;423;4066;2295;362;3964;892;946;709;411;920;1226;673;468;3614;2767;335;609;1039;426;501;1886;1725;332;5225;485;371;526;945;318;407;6629;8652;326;537;4705;1866;295;313;526;411;313;2776;318;3820;609;681;381;312;415;582;3888;1659;61…	UU	20130710	F	68.5	S
71	M2013071000822	2000.69594681;2006.50262869;2022.72359853;2039.84816004;2055.78537205;2071.78575863;2087.42578611;2093.35925344;2110.7851662;2126.57412419;2140.27774227;2150.58485807;2157.03960342;2170.4106072;2184.6904613;2200.75786983;2209.90385708;2227.81592268;2237.018881;2247.56017659;2268.71838133;2279.77820916;2285.98365891;2291.75354199;2301.53480688;2308.66175703;2314.90702801;2325.18573604;2336.8330206…	1253;1049;409;1061;588;7564;2908;2410;1704;514;219;397;239;1622;1970;284;888;557;254;4867;713;205;341;242;209;253;216;245;364;240;272;258;328;914;207;316;205;393;209;234;433;326;1014;438;426;362;285;903;713;500;323;3145;408;247;263;212;475;375;240;1267;219;422;335;397;457;365;2547;4721;383;280;495;3350;398;545;1504;257;306;351;311;364;221;2899;206;2136;371;265;602;595;370;399;2502;1397;267;275;32…	U	20130710	F	62.2	S
72	M2013071000242	2017.36330858;2086.88359115;2103.48848874;2159.74775066;2167.10323702;2180.54851514;2230.79100669;2265.6384743;2280.71961848;2304.77530723;2349.20663981;2365.46913222;2374.98160728;2387.24010643;2413.68035704;2425.12212901;2477.64113705;2485.98527431;2528.85314627;2539.62763227;2585.79419299;2601.90877046;2639.06751503;2648.63803005;2689.98953758;2702.55450114;2761.90597892;2781.01559792;2790.349…	238;358;276;281;261;451;308;274;241;275;282;328;231;243;342;266;241;321;252;267;242;299;589;247;1063;248;237;485;252;238;270;269;757;302;264;292;292;433;236;277;781;520;1139;473;246;557;257;254;798;1068;412;349;356;317;258;554;574;255;275;230;601;289;268;246;1396;372;2529;907;831;728;555;1252;277;2339;1502;550;294;252;1006;972;296;3292;368;352;372;677;4022;612;485;248;343;265;461;1423;3099;2314;3…	SP	20130710	F	0.5	S
73	M2013071000724	2000.27203063;2012.35342477;2021.54299024;2036.62581399;2053.02907521;2069.0752998;2083.91022023;2099.65072358;2107.75680003;2139.47735219;2145.07445453;2155.42686063;2168.40256774;2182.28643182;2198.39512508;2207.12729925;2225.52145236;2244.43299098;2266.52420945;2294.51386854;2337.9463928;2362.7548039;2368.63782682;2386.33098248;2398.16315962;2409.56797193;2430.62383279;2456.84243785;2505.97552…	242;164;168;784;577;7740;2020;314;192;208;182;244;1323;1221;211;156;177;856;343;143;143;142;148;178;185;385;185;153;177;173;199;325;142;152;172;225;209;211;162;2115;194;162;146;181;211;223;184;214;142;991;154;141;182;154;210;190;152;427;290;2333;219;297;512;145;153;176;150;249;147;262;2071;149;1741;240;257;261;630;1286;142;1043;1625;244;231;568;6350;267;158;926;643;797;204;320;195;1087;199;178;27…	SP	20130710	M	49.9	R
74	M2013071000318	2000.28151192;2015.22872872;2024.39105007;2039.42961283;2056.62592266;2070.52027333;2087.84932082;2110.7851662;2130.42373834;2150.15489174;2159.62425806;2170.84262998;2185.55743843;2201.19295548;2210.3398616;2228.25372122;2247.56017659;2264.30210795;2269.60216111;2285.54012807;2314.90702801;2400.05767864;2411.43805658;2433.82294101;2453.55338504;2497.89475042;2514.16120708;2537.0243189;2552.01205…	2213;567;425;3384;1670;7712;7036;1734;395;680;622;7497;3117;603;1046;611;7069;862;803;402;548;521;2876;735;459;449;775;1633;601;494;587;446;407;730;796;1626;555;346;1828;511;411;478;825;827;375;327;506;778;424;710;425;439;1395;356;1906;770;2315;712;391;481;1393;345;490;445;496;506;530;365;344;2188;2059;835;906;528;888;3747;1328;333;430;334;371;366;538;4846;2351;434;4458;357;1881;1349;1367;414;107…	PUS	20130710	M	51.6	S
75	M2013071000244	2004.39165554;2020.25370134;2035.33843512;2045.84688241;2057.64839849;2069.48378695;2080.50412266;2088.57591779;2106.47419206;2122.30488474;2136.90417966;2148.10206475;2158.03224756;2174.92265605;2183.1751416;2191.87883323;2197.54550888;2208.46350466;2215.46520793;2223.79411202;2233.01790988;2244.90510955;2266.11578008;2277.20248448;2296.33487794;2312.41423295;2323.61345228;2339.78785333;2352.406…	870;2347;1947;1449;699;872;756;6261;3485;4016;1517;490;553;896;718;1141;1232;2548;2617;1166;3681;2095;2977;3240;1664;2332;2011;3197;4352;4907;2548;3445;2149;1156;934;778;2617;2106;4406;2784;2479;3648;796;1097;1352;2392;2112;863;1148;1172;898;445;922;3532;685;668;922;906;1395;5391;1445;1217;1529;1992;876;1041;2112;1933;980;838;1589;2235;2657;1720;3970;1847;1798;775;867;829;2958;5321;3758;4038;4220…	SP	20130710	M	58.4	R
76	M2013071000255	2002.35242325;2036.20608642;2049.6589166;2068.2291976;2083.91022023;2090.28433627;2106.47585041;2125.3023048;2168.40256774;2181.85188746;2188.80981229;2206.69027766;2243.99227499;2533.06650941;2580.11870058;2633.33355855;2690.95502906;2769.2479999;2789.85774491;2857.12078655;2960.0311194;2997.62856895;3030.33751683;3048.81466056;3076.11980078;3144.65665866;3159.29231181;3180.25960681;3192.3473494…	218;184;239;1751;426;390;291;213;401;370;194;244;195;255;263;214;582;502;484;188;212;269;192;783;2273;1392;560;509;523;232;240;429;962;1460;396;250;1104;254;196;1546;1176;220;210;539;5644;2852;205;359;1252;1107;946;1232;324;877;298;1169;578;180;236;194;4050;3077;296;187;348;227;1282;515;179;368;345;268;2358;297;672;307;183;757;2095;254;212;401;465;1079;473;221;318;854;242;1647;654;5449;196;406;28…	U	20130710	F	82.1	R
77	M2013071200010	2052.63213711;2071.14391809;2087.19961043;2172.31368198;2416.11989682;2691.40653934;2771.01550396;2791.59266048;2959.49719757;3040.9560954;3048.13710063;3054.81286425;3067.67167739;3076.94697439;3146.44248972;3160.01780249;3180.96071752;3191.98380295;3297.93358134;3360.18723859;3429.56491758;3579.93194225;3622.93334555;3636.95068302;3656.6209435;3853.3844285;3872.47844279;4060.10606947;4132.81987…	308;1105;348;289;266;345;1015;280;291;338;332;313;469;3829;548;435;348;434;296;273;496;551;1395;548;720;1536;656;271;1163;11541;1990;410;252;296;319;259;833;1275;1330;885;341;1162;448;1666;332;545;239;435;5601;2380;351;348;973;1615;663;737;1718;252;399;613;1125;1755;763;1169;284;992;933;306;669;486;305;531;585;1936;11049;287;508;991;506;407;1974;2491;336;500;493;324;629;405;456;635;1011;1018;3153…	U	20130711	F	50.1	R
78	M2013071100717	2000.50451812;2007.55366338;2023.35635012;2040.47755598;2053.47174198;2062.71895947;2072.40917309;2088.46985898;2094.40289811;2111.40174593;2117.36790028;2127.61556775;2133.60502546;2148.6162311;2158.50995453;2171.44963491;2185.72881707;2193.53756772;2210.50521512;2228.41483626;2237.17795706;2248.15649765;2264.45498064;2269.31203978;2280.81343102;2287.01875292;2293.67683943;2302.56961947;2314.602…	2998;2482;1547;3425;1358;1335;13228;4637;5475;4230;2848;1203;1495;689;598;2857;2375;1128;3097;1316;886;3100;542;647;742;512;821;583;531;674;855;770;1119;716;542;1382;2055;1324;1407;397;1296;760;856;811;2228;943;1769;717;479;461;984;1576;492;561;637;2186;750;690;503;887;1351;603;715;455;320;953;506;413;406;409;383;372;524;335;518;716;1265;1036;1482;877;974;468;889;425;753;396;350;1701;2499;1009;87…	SP	20130711	M	69.7	S
79	M2013071100739	2791.32602215;2961.4975311;3146.63139359;3161.26676844;3193.26899004;3431.62432849;3581.55896828;3624.58871285;3638.61493497;3661.67686736;3854.58755146;3873.10925305;4156.8924841;4165.90450362;4187.57339635;4260.21138644;4366.03704361;4441.45090255;4452.01096344;4498.75007476;4548.24750902;4572.78341671;4599.28097574;4741.90232673;4773.39287786;4789.49989142;4819.20813254;4911.49932653;4953.3833…	367;292;340;404;577;347;473;1575;928;646;1325;588;1016;651;2230;317;411;1143;1308;780;1410;1304;518;3736;2591;894;344;315;310;1346;659;322;1447;626;511;859;560;378;658;802;577;580;330;350;826;2232;613;466;374;399;377;397;713;1159;3430;2250;1821;341;657;838;3070;779;306;545;342;1295;2029;1044;1124;660;1341;1383;516;3539;1755;860;415;859;398;433;404;374;303;372	SP	20130711	M	77	R
80	M2013071100719	2089.00118125;2107.32839243;2120.16214412;2183.1751416;2323.61345228;2337.08822411;2352.40672829;2368.68086757;2386.82905364;2400.02980991;2488.81095494;2541.54064726;2641.48209407;2684.6984544;2692.41814209;2701.11606389;2783.95637728;2858.58979716;2873.5354841;2890.0208712;2958.96587265;2973.66460718;3000.62220248;3016.4464139;3036.41359667;3112.26856725;3135.15607961;3151.85440069;3169.1211679…	393;338;276;550;311;277;342;381;297;321;382;347;347;296;1466;422;669;1041;384;278;280;386;316;386;444;811;474;1577;599;288;774;924;314;1462;592;531;383;333;531;799;309;670;1665;353;379;3966;483;310;341;963;1120;1102;978;1118;2183;1765;831;384;1015;410;1268;1778;310;345;447;481;5320;1207;600;425;319;517;382;366;1333;4842;3689;757;373;2885;360;2515;963;4259;1600;2198;436;2022;279;296;317;279;1050;1…	SP	20130711	M	51.4	I
81	M2013071100162	2000.28151192;2016.06079207;2022.72359853;2031.90324417;2039.84816004;2058.30754888;2071.78575863;2087.00229515;2109.93341535;2130.851692;2145.85763495;2157.90097995;2170.4106072;2184.6904613;2200.32282795;2209.90385708;2226.06516609;2236.58020731;2247.12045273;2265.6265305;2271.37024576;2281.55031962;2296.64152698;2301.97991307;2314.46065278;2322.50210216;2339.5250566;2354.80968468;2360.21633748…	1530;290;369;266;1665;1079;17119;4133;1277;390;314;505;2755;1842;313;652;560;359;3713;438;347;429;268;238;390;330;354;333;211;273;348;171;357;1031;530;331;429;281;248;318;410;511;966;379;300;368;206;216;435;823;351;305;443;1950;468;316;175;193;336;383;234;247;205;180;1016;237;196;174;176;338;456;541;314;223;332;273;550;2343;379;403;763;218;180;169;190;233;388;321;426;544;201;204;175;213;240;231;1…	SP	20130711	F	89.2	R
82	M2013071100316	2000.91882331;2023.77306445;2029.61166437;2039.6406669;2047.59818737;2056.4117388;2071.56562595;2087.19961043;2110.55013902;2133.60502546;2149.475635;2158.50995453;2170.58576306;2184.86205419;2198.31656867;2209.63345863;2226.22679379;2231.47993547;2247.27720692;2263.57244843;2269.75385344;2282.1424201;2297.23184886;2313.7102342;2325.77284845;2340.11063107;2354.49326895;2370.72735263;2382.0344224;…	2417;631;375;2364;921;1324;15153;5557;2184;1576;617;466;3196;1985;407;984;537;527;1704;478;324;234;245;332;291;363;235;336;319;421;861;380;380;221;264;308;245;358;450;403;490;1164;680;429;324;626;1179;563;336;396;1537;485;351;232;694;408;453;346;279;301;1296;281;314;289;326;259;434;525;299;273;247;268;798;238;601;1964;554;458;518;224;215;246;218;244;360;273;237;368;502;267;246;283;511;246;408;157…	U	20130711	M	0.9	S
83	M2013071100103	2000.28151192;2006.50262869;2015.64473852;2022.72359853;2039.42961283;2061.25207913;2071.36388645;2087.42578611;2093.35925344;2109.93341535;2131.27968943;2149.29509036;2157.90097995;2170.4106072;2184.6904613;2192.49955623;2209.46789632;2226.94045687;2237.89635963;2247.12045273;2257.24517228;2264.74353838;2270.04411663;2279.77820916;2292.19768546;2306.87896926;2313.56803361;2323.84372218;2339.5250…	1860;1595;413;829;1693;1266;17463;4803;4393;2739;420;413;485;2663;1793;706;1114;569;287;2984;238;417;420;429;258;208;314;360;329;224;188;233;368;883;581;405;269;275;336;362;391;1198;579;366;342;478;445;544;996;516;273;408;2110;506;257;269;296;459;342;261;243;216;235;283;1701;228;275;193;238;199;286;202;467;619;193;325;241;241;274;359;210;211;214;645;2757;466;297;433;209;281;424;277;397;493;216;23…	PL	20130711	M	75.2	S
84	M2013071107037	2000.12808145;2015.05763501;2022.96004687;2040.066587;2055.147775;2071.9713405;2088.01874981;2109.6556345;2126.27848567;2146.82898644;2158.43306419;2170.93232756;2184.76743721;2210.39369371;2228.29170586;2247.58136649;2262.98606505;2269.16299179;2279.7720135;2287.30202565;2295.28879842;2306.40511784;2313.08807007;2324.69523575;2341.26425355;2356.99292203;2373.22704339;2383.62860685;2401.31907519;…	1250;320;480;1228;659;11990;3370;1396;320;343;316;2001;1415;610;502;2443;541;431;317;241;293;227;221;364;323;305;596;302;428;750;470;360;709;256;459;217;184;238;198;316;330;421;669;363;353;481;354;336;469;481;238;157;305;1291;335;278;158;285;234;315;371;198;243;186;217;223;1793;222;201;303;192;151;218;196;241;383;225;407;645;253;251;262;259;262;232;648;1780;357;396;191;151;189;153;172;225;226;343…	U	20130711	F	66.7	S
85	M2013071100818	2001.11042544;2006.91771979;2015.64473852;2023.14039579;2028.5627413;2039.01110937;2053.68476114;2062.09376724;2071.78575863;2087.84932082;2094.20759165;2110.7851662;2132.13581553;2148.86525529;2157.03960342;2170.84262998;2184.6904613;2192.93381051;2209.90385708;2226.5027896;2233.94908412;2247.56017659;2270.04411663;2285.98365891;2292.6418727;2308.21599445;2325.18573604;2339.97388242;2353.0088674…	2100;2912;424;1634;924;1095;433;1335;10454;3119;6149;4363;2092;977;441;2059;1360;1364;1987;714;532;4108;1133;630;804;462;580;479;425;491;223;348;852;392;974;552;221;519;433;318;361;1689;904;652;672;708;440;498;1626;784;199;431;400;1460;369;302;192;440;397;328;259;331;266;1043;273;195;232;197;260;225;336;452;434;581;290;480;300;333;334;363;187;179;527;1849;521;425;317;591;205;248;221;397;248;206;4…	BW	20130711	M	81.3	S
86	M2013071200054	2002.16200167;2023.77306445;2040.05908954;2071.98737762;2088.04639899;2110.55013902;2134.03317239;2149.90540266;2158.0793108;2171.01767708;2185.72881707;2210.06931497;2227.97714016;2247.71683039;2257.84025992;2263.57244843;2280.37052227;2292.34443366;2297.67642215;2314.15642824;2324.87822637;2339.6618964;2355.84394096;2370.72735263;2381.58161396;2401.09193188;2411.10527489;2417.94470983;2433.4839…	4098;1132;3865;7679;5749;2960;3502;1196;1005;5469;2649;2304;1076;3130;480;483;622;351;394;672;588;815;380;439;456;915;1414;1000;1333;658;523;709;549;941;3146;1017;605;889;619;817;1145;2708;963;612;546;1355;503;500;337;597;1222;417;389;399;1780;359;397;523;1073;1154;469;409;451;869;398;960;1671;770;584;559;1093;453;813;469;805;1074;346;398;457;337;657;970;1454;441;399;1528;527;339;407;470;543;854;…	U	20130712	M	70.6	S
87	M2013071300205	2005.12642883;2021.36203367;2026.78862837;2038.08277643;2070.04425761;2085.69554836;2092.05766196;2109.49746971;2130.86467877;2140.73018461;2146.7465641;2157.51134808;2169.16791449;2185.19333959;2192.14173644;2208.68890688;2225.73698897;2245.93021861;2256.50244133;2270.19540031;2279.0518055;2294.14772441;2300.37834299;2313.31181423;2322.25281831;2337.9415513;2353.68371016;2365.41247179;2382.15423…	6104;1663;1202;5024;34202;12705;13448;6820;1420;634;479;977;7841;3177;2553;4362;1137;2614;451;456;655;321;357;591;465;548;366;353;442;539;1193;674;344;552;342;251;416;607;788;5582;1406;531;343;438;471;792;1228;5656;1136;858;507;2276;400;285;486;881;350;317;264;359;248;282;1335;298;249;260;390;607;686;646;433;273;308;452;524;290;649;1201;495;446;694;299;253;294;295;711;345;485;573;317;341;246;294;…	SP	20130713	M	72.2	S
88	M2013071305677	2000.22482641;2005.21101753;2021.04201082;2038.1933776;2070.17986924;2085.84332944;2092.21037513;2108.38410573;2131.04729247;2148.23264368;2157.28286739;2169.81239344;2184.11471726;2209.36716029;2226.86807226;2233.88796562;2246.1996316;2267.82728585;2278.01513847;2285.11594232;2291.78308223;2311.39661644;2324.36986864;2330.19736748;2339.17713891;2351.77811992;2368.93413072;2382.52282733;2401.1575…	1415;1356;556;1365;15065;4370;3658;1897;486;393;515;2441;2397;781;602;333;4495;608;292;345;265;239;308;180;418;332;306;317;442;1128;395;634;421;197;249;246;362;278;270;421;1027;452;281;378;447;165;310;338;828;307;319;546;2849;538;345;331;372;569;243;239;291;227;2347;324;206;205;178;410;572;495;682;223;365;312;313;256;444;170;173;681;3408;424;599;207;236;181;216;344;296;488;518;168;232;211;188;176…	B	20130713	M	72.6	R
89	M2013071304694	2000.22482641;2006.0426593;2021.87696368;2026.89034059;2039.03190311;2070.60242167;2086.26749412;2093.06005535;2110.09026419;2131.90490395;2148.66317088;2157.28286739;2170.24509982;2184.54886198;2192.3709201;2209.36716029;2225.99137023;2246.63996604;2263.40497796;2268.71227057;2279.34568906;2285.56011313;2291.78308223;2306.48531968;2313.63076804;2323.92190471;2339.17713891;2353.58105069;2369.8388…	3691;4157;1016;939;3703;26619;11012;10521;4958;1439;1154;889;6373;4336;2104;2705;1263;13907;1927;1882;427;434;568;436;720;788;857;660;408;596;962;3086;1478;1010;251;655;613;860;988;4052;1143;1157;927;528;650;1137;3505;912;469;692;3234;779;1043;881;1010;646;635;447;374;332;1511;473;392;256;266;281;262;264;486;908;1320;1631;661;604;420;647;315;319;1603;3967;842;1183;257;256;302;417;826;700;982;1170…	B	20130713	M	63.8	S
90	M2013071300785	2000.55913686;2038.08277643;2053.61153213;2070.46648107;2085.69554836;2101.40649907;2109.07123691;2170.03262798;2183.45798411;2411.25394198;2535.98540174;2598.12292118;2691.7906239;2740.71287136;2791.06254787;2857.75629687;2960.04799957;2967.13466782;2999.13062112;3047.1929495;3077.04099592;3124.16774353;3146.04058212;3161.18823973;3171.65631103;3181.61716834;3192.64488987;3297.56802433;3320.0447…	360;565;288;2938;887;360;243;630;1496;282;243;569;2204;266;338;1020;406;275;262;313;754;290;2603;813;260;661;1052;408;259;374;632;2160;1966;672;350;642;486;4250;1426;262;233;2896;294;2650;249;511;6406;1996;1747;1721;1311;2594;308;513;5618;3587;265;1694;555;465;2146;2367;858;506;460;1256;7121;405;349;514;355;298;811;1275;548;429;372;871;240;387;273;375;1972;549;6299;4401;291;326;2586;419;786;665;5…	CVP	20130713	M	70.2	R
91	M2013071300784	2005.54189859;2013.86044312;2037.66390822;2053.61153213;2061.18763115;2071.31105872;2085.27175609;2094.18054549;2103.10855385;2109.07123691;2127.01053981;2131.72163354;2169.16791449;2183.45798411;2193.88057941;2208.25264851;2241.97210992;2247.250373;2252.53491468;2366.31590547;2401.23076576;2415.81691063;2535.98540174;2618.52889062;2691.7906239;2706.27549171;2773.90147813;2781.73990193;2792.53598…	241;184;283;190;201;1209;411;416;179;262;235;186;388;845;210;241;179;189;198;200;207;217;204;219;1149;215;197;179;215;914;183;187;182;196;1973;216;308;436;268;214;1452;222;179;1228;224;184;269;1083;250;1014;302;250;2044;182;185;507;4977;355;289;926;611;903;462;1115;259;2595;2724;223;923;235;359;257;1826;892;210;298;4988;412;224;285;760;291;187;205;587;286;6792;317;179;1350;392;381;3746;335;789;32…	CVP	20130713	M	70.2	R
92	M2013071300755	2010.11494146;2015.52624331;2020.9449083;2037.66390822;2046.04955127;2051.92987186;2077.22798293;2090.78445481;2108.64504769;2123.5876023;2138.58354804;2164.84696251;2175.65751578;2184.32557466;2193.01107074;2209.99794357;2217.42322957;2234.94419233;2245.49025436;2252.53491468;2267.9840243;2279.0518055;2296.81694293;2314.65185278;2324.490795;2341.08570893;2353.68371016;2370.83569086;2389.41241314…	233;269;369;343;254;297;256;1250;738;714;361;279;277;467;316;456;476;603;311;374;497;513;339;472;842;615;1014;1242;383;667;489;357;253;491;497;1337;494;540;805;376;337;588;486;492;248;253;1017;291;291;296;258;1557;324;326;312;394;435;670;396;333;350;242;428;574;407;578;383;316;412;233;674;2100;394;942;1231;1066;288;285;247;361;467;264;239;252;287;269;250;653;741;328;242;282;312;570;513;244;244;26…	SP	20130713	F	28.2	S
93	M2013071300257	2006.07424121;2039.04147279;2044.0729304;2049.11065915;2058.36278313;2072.28049264;2085.82174955;2100.25820503;2112.61144277;2140.00339795;2170.16766611;2185.76384613;2200.98093591;2262.38309383;2268.57028814;2281.85732649;2295.18359099;2303.64384788;2310.33411288;2316.58720866;2321.50634888;2341.23565444;2346.1811674;2355.18652313;2370.98785563;2381.85392128;2388.20405658;2395.47181779;2417.3420…	164;166;157;148;159;330;207;169;162;210;150;229;148;157;143;151;163;139;141;140;145;149;143;144;136;185;136;146;161;130;134;141;161;149;133;162;130;131;133;162;135;635;134;144;318;208;131;192;1430;148;281;178;137;138;289;788;135;820;184;148;141;1290;149;228;288;2238;187;252;1963;798;418;192;874;187;428;152;415;390;1608;2607;129;131;528;163;263;286;1811;169;214;3151;300;170;143;727;141;408;286;203…	CVP	20130713	M	72.6	R
94	M2013071300263	2023.98472572;2091.33562521;2107.92141953;2125.42920503;2140.43281304;2185.32985642;2194.01792904;2211.44636144;2217.99999795;2235.96329658;2247.39261303;2254.4406813;2269.45487036;2280.08345501;2302.75255354;2314.35297942;2325.98287148;2343.48296098;2354.7358412;2371.89240197;2389.11191634;2403.20604381;2417.79877011;2464.61107469;2474.30522048;2490.96849996;2513.7398968;2530.5366325;2543.639840…	378;1891;840;635;488;1554;382;550;559;724;459;503;679;525;669;623;623;681;1163;1564;766;1439;829;404;638;1335;558;742;1170;567;450;576;821;565;385;3371;434;803;1653;912;387;475;460;591;433;512;668;823;901;663;775;791;619;489;646;2048;565;3794;1467;899;1651;413;387;576;907;367;2627;512;3193;1414;1084;459;740;574;375;455;676;1775;422;658;395;364;799;643;610;3338;400;477;462;5557;2079;2361;1906;2346…	WD	20130713	M	64.7	S
95	M2013071300186	2000.1441899;2038.08277643;2051.92987186;2058.6606961;2070.04425761;2086.11938421;2100.98109433;2107.7928;2128.72305461;2148.46709883;2156.21813557;2166.1427904;2183.02425422;2200.84292638;2206.0720106;2226.17499124;2245.93021861;2267.54187991;2283.04287832;2387.14303355;2410.34187171;2431.82165398;2451.55778266;2537.85718536;2581.10091453;2588.18654365;2640.44787454;2669.65679837;2683.11856143;2…	582;823;430;443;7394;2460;765;800;334;356;312;1449;2828;370;389;361;3887;486;362;651;901;374;351;493;444;374;1013;300;454;4927;503;393;638;709;1853;464;491;482;402;536;985;1273;470;4413;1314;1191;2006;314;630;1036;3505;4687;896;1438;596;438;313;300;2813;2106;476;335;445;3280;3284;475;582;7424;516;1994;2055;1857;1959;4111;354;292;715;865;7022;5187;429;300;533;285;378;2483;498;313;339;395;3273;2298…	U	20130713	F	84.8	S
96	M2013071300759	2001.38916148;2006.78856929;2024.28313123;2058.6606961;2070.8887481;2087.39115324;2094.18054549;2109.92374609;2133.4360661;2154.06365318;2170.89751583;2183.45798411;2228.80392041;2246.81027794;2416.73002783;2536.92120628;2558.49288618;2583.93398785;2635.67502162;2691.7906239;2778.30921617;2792.53598547;2859.74454748;2998.62139473;3147.08406839;3183.19137729;3193.69615412;3430.31398987;3582.397620…	146;133;159;162;942;247;228;147;130;131;198;192;128;131;137;183;133;133;168;314;142;255;151;148;800;330;289;163;460;1239;185;412;1212;225;132;280;375;2586;757;883;647;868;543;772;190;2856;583;4046;170;696;214;243;1762;152;294;1294;140;159;190;163;724;205;135;495;343;150;229;366;2326;179;142;1333;184;175;222;162;304;1283;706;4445;272;139;174;251;1906;2374;177;176;552;473;3323;973;741;173;1105;136;…	SP	20130713	M	0.7	S
97	M2013071305630	2003.30051523;2018.74825349;2035.93503263;2067.98538375;2083.67910648;2099.00541969;2106.2623023;2124.24458907;2134.55439488;2139.71862956;2144.45797678;2149.63413629;2157.41004194;2168.23313713;2182.1261114;2193.88273282;2206.98260203;2225.38778103;2244.31018978;2254.46429726;2259.77117365;2268.18646399;2276.61736715;2298.87856594;2322.14493536;2336.9708111;2350.48977099;2357.26385614;2398.11287…	201;156;450;4593;1033;140;295;155;129;121;122;127;165;728;773;141;140;199;847;146;124;151;130;138;126;161;127;126;153;210;140;125;183;169;123;198;157;361;189;168;139;802;168;148;143;151;151;121;590;122;133;185;187;131;1236;122;181;964;136;223;175;165;120;165;778;401;121;215;127;185;167;1040;226;136;408;174;147;142;784;458;143;503;5991;239;298;388;407;271;903;878;144;130;139;257;330;482;137;300;24…	B	20130713	M	70.2	R
98	M2013071300182	2005.12642883;2019.27684252;2030.9679426;2037.24508358;2047.308901;2059.92396754;2072.15581067;2078.9201015;2089.51163987;2107.36674153;2122.30471988;2136.86702334;2157.94250609;2176.95661301;2184.32557466;2198.23073842;2208.25264851;2215.23801402;2234.06648744;2245.0503337;2267.54187991;2278.60857099;2295.92702899;2301.71458754;2313.31181423;2324.04311244;2339.28878575;2352.78271895;2369.4792972…	294;393;222;357;334;213;228;235;1468;852;673;282;271;233;366;292;432;496;555;421;597;573;519;289;639;769;672;1317;1592;395;312;610;569;413;382;234;238;439;726;559;1177;722;540;705;967;298;271;429;293;512;725;639;565;279;1162;287;225;207;244;288;258;303;337;1736;384;419;420;479;1058;363;495;430;248;310;326;500;673;272;358;808;462;452;376;232;195;249;1046;2611;858;1302;1058;223;237;223;218;348;491;…	SP	20130713	M	82.6	R
99	M2013071300121	2001.80423914;2007.61990093;2015.52624331;2028.87774085;2037.66390822;2046.88907418;2056.13532977;2065.40267562;2070.04425761;2080.18964801;2091.20881361;2104.81130594;2114.18890697;2121.02222973;2136.86702334;2148.46709883;2158.37370769;2165.27886155;2170.03262798;2180.42279034;2189.10043962;2199.10129336;2208.68890688;2215.67496993;2230.99589368;2241.53253806;2259.59073713;2267.09977912;2275.50…	335;403;463;256;245;261;338;255;288;278;433;417;294;309;260;314;241;211;244;301;239;219;268;266;296;276;228;266;201;214;403;250;22754;1811;3300;213;527;1152;322;208;232;419;331;266;216;291;352;296;270;257;248;235;392;285;327;266;276;287;221;583;616;244;303;222;381;262;352;5340;614;663;706;262;232;230;215;264;263;320;337;560;312;289;200;218;289;575;379;286;396;375;357;214;205;355;280;243;239;241;2…	AB	20130713	M	46.3	S
100	M2013071300043	2000.26029482;2006.90550167;2039.04147279;2054.15465916;2071.43564495;2087.94159983;2093.88297364;2110.47896063;2132.28137566;2147.73953507;2171.03263919;2184.89591029;2193.58311147;2210.13681066;2247.83279045;2280.5268575;2315.6933862;2411.86509024;2418.25551224;2432.89428294;2497.92821442;2513.27412769;2537.08396202;2614.41792988;2621.07396511;2635.84275899;2641.5709676;2692.92527219;2703.06279…	734;477;877;336;4832;1392;960;544;318;291;1039;1294;350;483;356;294;332;337;379;292;322;340;353;297;424;344;416;1817;335;440;326;1043;363;300;291;310;950;2597;488;2799;652;293;463;605;293;360;387;369;2053;2122;329;494;712;377;424;447;1910;1710;322;3012;2173;538;7440;473;1431;1125;1190;937;2005;3941;3804;374;511;346;966;345;2161;1444;7335;614;566;925;373;937;341;3054;7834;326;350;7943;347;1840;421…	U	20130713	M	80.4	R
101	M2013071300037	2008.15271894;2023.14989456;2031.50604454;2037.36571383;2048.27060219;2060.46847831;2067.63598622;2072.70298182;2090.48685753;2107.49531514;2123.71790487;2138.71541404;2149.03026356;2158.07634163;2165.41342932;2177.09233049;2184.02814874;2193.58311147;2199.23913844;2207.51888562;2216.68848629;2225.43930526;2234.64642497;2246.9524792;2252.6776183;2267.68588025;2279.6400961;2296.9633901;2313.459592…	338;674;403;585;426;429;381;434;3015;1923;1494;866;271;285;440;364;924;522;456;964;944;489;1172;758;582;1024;959;839;1081;1502;1366;2596;2847;748;1287;1350;470;322;331;713;1050;2837;1169;1059;1826;474;800;1040;1213;978;377;770;338;335;351;3528;479;512;353;3258;980;514;710;804;792;1187;456;880;902;378;615;949;1185;1448;935;1632;749;749;335;292;472;1715;4792;1104;3767;2216;494;860;485;555;339;848;3…	U	20130713	F	0.5	S
102	M2013071404743	2003.02618233;2020.53538871;2025.13376489;2036.44291968;2050.3081253;2059.57781738;2068.86848813;2084.9654262;2090.91165642;2107.52096029;2123.76781477;2130.62732692;2168.5530794;2181.99328198;2191.99198044;2208.12499177;2223.00228113;2244.53130264;2267.93507568;2330.3426573;2409.54860068;2459.55468926;2511.00866941;2534.36100039;2567.70795545;2575.7249424;2612.19446131;2633.62712744;2639.8351743…	402;132;135;244;611;260;2395;569;897;368;128;126;431;286;204;340;169;333;175;153;122;124;203;393;130;119;139;521;302;135;145;596;154;343;126;125;157;121;479;1321;10319;1894;728;358;148;139;479;122;169;344;123;138;123;165;600;413;154;152;239;173;121;448;445;212;133;436;4419;824;134;163;1293;147;486;336;406;130;124;496;174;247;970;187;890;144;153;908;156;139;444;163;321;575;160;874;148;195;172;2186…	B	20130714	M	51.5	S
103	M2013071404729	2003.8582208;2019.28219614;2036.44291968;2068.44572978;2084.11665836;2090.91165642;2107.09425696;2122.91115625;2129.76928084;2137.92772161;2146.9631584;2154.72303991;2168.12021843;2181.99328198;2206.81469744;2223.87897758;2244.53130264;2265.27947364;2276.79836509;2296.35870472;2310.63718088;2320.47941486;2337.52912054;2349.68147676;2355.99515771;2360.9618764;2368.19557212;2383.60407989;2389.96334…	685;333;983;9659;2908;2084;1082;300;322;249;418;281;1774;2069;760;405;2176;478;294;264;214;184;194;204;202;166;232;234;203;319;670;219;306;219;190;175;190;217;269;975;330;220;205;249;297;958;395;307;2111;378;177;308;307;271;202;239;200;168;226;2276;229;167;173;177;174;165;226;293;323;399;234;188;225;237;199;348;485;2513;323;329;604;173;174;211;216;241;316;397;189;182;168;164;164;231;395;2319;257;…	B	20130714	F	72.4	S
104	M2013071400155	2000.22482641;2008.95477785;2021.45946547;2027.72651336;2039.03190311;2054.57606129;2059.20880035;2070.60242167;2086.26749412;2093.48496082;2101.14071091;2108.38410573;2124.62076289;2130.61855211;2139.2016398;2146.51097067;2156.42011325;2170.6778498;2184.11471726;2209.36716029;2225.5530846;2236.52330267;2246.1996316;2263.40497796;2278.45861174;2294.00764208;2303.36269578;2311.39661644;2330.645941…	353;272;239;175;322;234;258;1840;547;523;212;434;244;276;211;233;250;455;685;268;212;178;269;185;171;183;215;173;201;242;168;176;206;244;311;256;224;184;203;186;187;166;224;201;200;238;231;258;193;237;185;253;206;198;180;220;195;245;177;197;266;1101;280;172;185;168;206;236;204;607;171;171;194;192;168;239;260;269;167;169;168;264;1451;290;582;186;213;193;178;238;221;1318;180;1409;185;166;220;438;19…	PUS	20130714	M	53.9	S
105	M2013071400139	2002.30164364;2007.70646564;2021.45946547;2036.09782628;2046.58647539;2057.52355795;2074.40735433;2080.3331539;2088.38897117;2105.82617538;2115.64009459;2122.9086777;2137.48362767;2147.80216005;2162.89501874;2182.81254465;2191.93599083;2197.5934712;2205.87534709;2215.92182916;2222.92428623;2233.00986867;2244.87888981;2265.61558697;2277.12832273;2295.78807473;2314.07772916;2323.47398437;2339.62658…	374;263;586;573;424;291;295;336;2050;1100;526;942;464;231;222;1041;353;436;750;581;300;888;414;726;963;487;527;710;768;1028;1648;737;1132;532;569;360;208;852;542;1537;807;631;695;1008;285;374;345;406;1385;772;324;350;320;327;234;319;2413;340;378;269;329;420;1362;652;418;412;383;529;592;705;322;545;624;323;258;527;872;750;524;682;970;506;478;496;274;323;313;650;2170;411;2736;1505;571;1121;214;607;…	AS	20130714	M	9.8	S
106	M2013071400137	2000.22482641;2013.11865034;2023.96510828;2028.98109929;2038.1933776;2052.05133488;2070.17986924;2086.26749412;2098.16179706;2107.10494446;2116.06730967;2127.19019806;2145.22017353;2156.42011325;2169.37973063;2183.2465586;2196.72261015;2206.31167118;2227.30648866;2235.64468262;2246.1996316;2263.40497796;2278.45861174;2293.56264292;2312.7369766;2323.47398437;2342.77393095;2351.32749624;2369.386454…	785;329;315;257;1624;857;7352;2645;1026;538;930;293;392;573;1987;3392;541;1042;616;578;2408;469;656;543;259;700;853;412;566;497;574;763;1647;963;668;556;391;492;541;589;843;399;312;1121;766;443;391;549;395;662;254;4570;1059;393;529;682;674;637;380;1611;542;340;390;312;291;456;683;644;890;959;1086;746;548;633;485;376;399;1447;4467;1207;646;1115;2409;256;380;594;563;858;909;441;323;296;643;246;306;…	AB	20130714	M	48.4	R
107	M2013071400095	2000.22482641;2005.62681663;2014.78541921;2021.45946547;2038.61261857;2060.47318965;2070.60242167;2086.69170238;2092.63519345;2108.81057998;2130.61855211;2147.80216005;2157.71430984;2169.81239344;2184.11471726;2191.93599083;2200.64285793;2208.93053108;2225.99137023;2246.63996604;2262.52103952;2267.82728585;2278.9021286;2284.6718151;2292.22790701;2298.46003164;2306.93158321;2313.63076804;2323.9219…	3575;3415;514;1801;3526;2597;27302;9151;9254;6684;2375;1283;800;5657;2607;1672;449;2831;1675;8122;880;974;467;723;383;274;469;512;761;639;635;496;505;903;2111;539;1242;835;251;480;544;817;673;3466;1871;713;877;488;656;744;3358;1568;583;537;2575;570;430;678;422;870;939;657;571;449;349;382;1045;261;253;375;282;303;534;610;1097;932;1226;669;459;506;363;427;258;1152;2934;547;813;1514;265;247;265;278;…	U	20130714	F	62.3	S
108	M2013071400741	2000.22482641;2004.79526199;2025.21851786;2034.00336421;2038.61261857;2051.21010798;2070.17986924;2086.69170238;2099.86377208;2108.38410573;2116.06730967;2134.0496953;2157.28286739;2168.51453578;2185.85155763;2197.5934712;2208.05740342;2213.2987847;2227.30648866;2233.88796562;2245.75934074;2267.38485888;2279.78929311;2291.78308223;2301.57929844;2314.07772916;2323.92190471;2341.42480691;2349.07503…	300;331;286;590;584;579;2371;946;340;412;420;251;233;429;388;243;353;253;289;271;1025;366;416;417;264;258;557;420;429;388;647;490;283;734;607;575;450;3251;242;343;926;492;261;434;495;304;572;353;5132;350;258;237;364;332;409;352;249;480;1821;272;387;374;972;261;309;715;951;1002;768;617;617;287;543;375;572;492;512;3384;232;973;440;298;347;268;1079;1226;797;285;1651;514;613;614;258;271;281;2752;2879…	CVP	20130714	M	75.2	S
109	M2013071400036	2000.22482641;2039.45123122;2056.26008367;2071.44765724;2086.69170238;2110.51691275;2170.6778498;2184.54886198;2247.08034409;2411.1868381;2416.66627371;2641.94973021;2693.3355004;2793.18037911;2858.93874896;2962.31418863;2968.39315919;3000.92051242;3033.11428772;3049.53304782;3147.94034303;3162.57574749;3184.06793494;3194.57856927;3362.96533502;3431.8685803;3582.36894972;3625.96721064;3639.435549…	614;702;440;5653;1830;403;1255;1516;791;394;349;341;1333;395;582;469;460;439;407;379;2416;768;738;1665;503;716;2050;2992;1237;760;478;1696;1844;460;1133;2699;711;388;4026;2618;2339;1911;2110;2498;631;5344;4136;1195;810;411;349;2530;488;2774;636;1009;3709;391;684;1055;1491;882;422;1051;476;721;4761;4546;413;791;437;347;756;361;962;633;762;2661;1874;4912;2335;1704;539;700;484;1168;2811;2063;388;961…	U	20130714	M	58.6	S
110	M2013071500317	2004.53172957;2019.94270895;2037.08912839;2069.48810726;2085.14798983;2108.10961481;2129.05472341;2139.781167;2147.52101119;2156.13733971;2168.66187139;2183.39231899;2198.17297578;2207.32728955;2225.69338774;2234.90517398;2245.4563901;2261.77187919;2267.51846966;2277.70350372;2283.47043037;2293.24657527;2306.16544895;2313.30874905;2323.14895394;2337.94870533;2353.24644331;2369.49882111;2382.17851…	2981;1588;5568;30428;13802;5470;1457;631;1441;983;8734;4164;766;2206;1555;887;18515;1611;1464;736;851;550;417;528;948;993;730;888;537;1274;3716;2348;1039;1009;514;995;1263;1185;2832;1408;1450;1486;760;1066;986;2011;1007;841;4081;966;789;386;984;1329;581;666;728;463;2201;380;382;433;421;394;492;357;598;985;1664;1973;1017;961;972;751;2356;263;1783;4620;963;669;1175;274;386;330;440;442;691;947;829;1…	U	20130715	F	95.3	S
111	M2013071504643	2005.03602199;2024.91929354;2042.40096587;2074.65382939;2091.93466861;2110.13852595;2119.05856531;2126.29386409;2171.26629237;2185.933488;2192.85341773;2209.76825463;2237.2345328;2280.75094553;2313.56177451;2325.14745251;2343.02999996;2355.58991844;2370.43722322;2390.76121044;2399.82285522;2416.63355428;2430.76482476;2475.71748713;2490.48790569;2514.12185917;2543.94287675;2588.54235179;2642.58829…	212;206;194;255;395;208;227;257;208;472;238;209;203;214;242;313;314;416;353;209;217;263;193;231;394;246;313;193;757;1134;505;248;226;986;214;276;257;206;215;312;203;336;824;735;1182;442;339;694;1418;286;224;212;364;610;276;333;248;201;201;1595;314;1771;445;354;4311;216;733;665;741;629;1193;230;2372;1835;226;770;222;1084;204;396;5419;649;216;404;406;772;5831;944;579;321;242;215;487;597;229;485;343…	B	20130715	M	56.7	S
112	M2013071500762	2003.70039595;2020.7774272;2035.83203868;2058.94074612;2068.64332004;2091.51352071;2107.68324905;2122.20404171;2129.05472341;2144.93949984;2153.98162909;2160.88372471;2166.93217832;2181.65671922;2190.776371;2206.89093546;2227.00818422;2232.27128006;2242.81623996;2248.97902334;2254.26818701;2267.51846966;2278.14685273;2289.6891799;2295.02631593;2305.71936211;2323.59673581;2333.01019549;2354.598656…	521;266;163;301;576;1145;711;184;221;150;131;177;202;278;324;385;135;127;113;106;151;148;209;155;146;152;130;137;163;137;140;126;154;163;179;153;157;145;126;161;141;140;124;156;379;185;135;133;133;117;199;165;303;215;135;150;158;154;396;185;111;119;140;149;152;155;208;153;135;147;149;170;539;199;161;153;147;135;124;115;142;121;144;159;247;137;143;142;150;129;138;123;116;118;159;120;158;409;380;19…	AB	20130715	M	35.1	S
113	M2013071500320	2000.11541255;2013.02208335;2019.28219614;2037.28189164;2051.14995772;2055.78313504;2068.86848813;2084.9654262;2107.52096029;2131.056415;2146.10181667;2155.15455642;2168.5530794;2181.99328198;2207.25141883;2226.07147792;2232.21624908;2244.97175511;2261.29899964;2277.24198521;2312.87220754;2320.03158483;2339.32747271;2349.23082514;2397.69675861;2409.54860068;2431.50604878;2449.88035808;2496.120179…	298;163;158;651;430;472;5748;1760;357;175;286;265;984;1014;175;231;223;2404;306;190;150;201;266;167;269;533;306;271;155;217;211;337;180;249;160;179;231;323;217;1500;291;216;219;169;314;192;188;156;155;681;151;163;273;304;325;325;331;192;903;246;1484;361;1736;332;161;323;576;217;162;261;294;159;269;200;1474;961;203;375;215;230;246;947;1037;196;181;1770;1438;259;529;5387;181;224;1235;612;951;175;30…	U	20130715	M	86.3	S
114	M2013071500307	2003.8582208;2013.43912087;2020.11761452;2042.31936389;2058.73425123;2069.29128982;2084.9654262;2091.33671229;2108.37449702;2129.76928084;2146.10181667;2155.15455642;2168.5530794;2182.86182315;2191.12161751;2207.68818361;2224.31739088;2245.41225096;2267.04970143;2276.35478836;2283.01299592;2290.12584658;2305.72394173;2320.92728829;2330.79148569;2337.07964102;2351.48451734;2360.9618764;2365.933848…	3327;501;1831;936;1374;8274;2519;7700;6049;2828;1123;196;1509;953;1452;3129;1481;1718;578;266;333;328;320;313;310;312;300;206;199;211;277;273;575;533;405;219;219;361;370;2959;1780;775;459;402;2997;1810;516;334;1438;422;194;244;330;334;433;301;589;217;550;273;226;229;278;228;271;423;410;405;404;252;267;350;285;296;381;1462;736;566;988;325;235;238;252;333;293;375;197;262;1530;457;291;300;1314;512;2…	U	20130715	F	0.4	S
115	M2013071500789	2000.01720459;2005.83473252;2013.74360698;2021.66820913;2037.14546578;2053.52390133;2069.96860937;2086.05540633;2108.17088495;2125.2629746;2133.83516714;2140.27575148;2146.72614166;2157.06716251;2168.73081815;2183.02954618;2191.71854254;2197.81121371;2207.4026721;2224.89573789;2233.22937656;2245.97948072;2267.60606692;2276.02004828;2284.89387326;2292.00548917;2299.12826611;2313.85424315;2324.1458…	470;255;330;369;630;339;4405;1497;707;348;248;195;207;218;709;1629;278;217;273;209;283;2228;341;230;215;199;187;157;347;227;197;306;225;206;293;470;210;320;240;171;258;180;227;258;198;279;194;328;179;310;231;530;266;169;167;190;214;2271;363;200;162;202;194;1628;261;159;228;275;173;1482;185;190;206;342;233;313;325;329;278;588;432;201;152;274;373;316;2976;352;337;462;165;143;163;180;239;209;274;174…	U	20130715	F	90.2	S
116	M2013071507017	2000.11541255;2020.95320623;2029.3186571;2036.86238399;2054.51902111;2069.29128982;2084.9654262;2107.09425696;2131.48554644;2146.9631584;2156.01771956;2168.12021843;2182.42753088;2197.21780169;2206.37801942;2225.63289108;2234.41287103;2245.41225096;2260.41492718;2267.49236686;2277.24198521;2283.4572236;2292.35089085;2305.27754405;2311.53106133;2320.92728829;2337.52912054;2352.83725362;2368.195572…	1132;641;329;2300;903;16259;5092;1637;774;577;565;3485;2853;453;743;767;439;7102;607;622;642;578;395;244;294;352;440;463;430;291;555;1724;894;559;431;427;821;606;957;378;607;587;331;539;569;708;388;321;2894;601;381;283;457;516;467;263;243;238;1623;317;289;227;317;345;394;398;576;700;409;489;536;393;374;380;234;773;3192;595;1564;275;306;322;487;710;235;349;317;292;525;227;233;317;2234;2471;821;540…	U	20130715	M	64.5	R
117	M2013071600361	2005.42385828;2018.79091506;2034.72171355;2044.8153933;2056.62278776;2063.80808027;2069.73475112;2078.21610737;2087.14012446;2105.04530273;2120.88204451;2135.05660392;2147.12040038;2155.75813814;2162.24778447;2173.95365021;2190.48194568;2196.58704994;2206.19790169;2214.51501914;2222.4087885;2231.63588892;2243.52731873;2250.58896498;2265.18856876;2275.83603959;2297.65197072;2311.95516116;2322.7116…	1937;7414;5826;3701;1170;2378;1959;5355;25502;11973;10803;6791;1686;2039;1613;2470;3149;3319;8453;8184;2603;11918;5776;5579;7595;10676;7384;7692;9580;10191;13210;18321;8483;18807;7364;3897;2748;8332;6544;16237;11031;8843;6914;12922;2795;6228;5354;8422;7666;2050;3116;3533;2906;718;8483;3366;2044;1267;2036;744;2707;3172;15642;3228;4708;6671;5793;4059;6864;6900;2953;3341;7277;8259;8492;6914;13112;68…	PUS	20130716	M	41.4	S
118	M2013071600046	2000.1810475;2007.22703474;2015.53266479;2033.03161106;2038.04552488;2054.38437617;2071.63306783;2087.26226729;2102.95152654;2111.88295861;2125.10281319;2135.79469534;2150.80939361;2171.48836743;2176.24153439;2184.46405257;2190.53288377;2200.52177233;2205.74257862;2212.71348003;2220.56916756;2230.62767391;2237.63858222;2246.41800962;2253.01409513;2264.4706907;2278.61182358;2287.47284172;2299.0183…	170;601;146;188;222;226;760;274;113;144;150;432;127;213;178;357;126;106;107;131;164;200;149;182;174;223;151;134;126;164;138;122;155;130;113;218;141;175;131;115;136;142;134;108;236;169;199;387;284;142;245;118;183;180;104;381;137;107;182;110;114;277;104;153;107;116;117;110;284;165;2324;3652;136;115;295;107;121;105;108;108;105;104;278;130;145;170;162;347;118;331;128;175;128;127;185;110;227;128;117;1…	U	20130716	F	79.6	S
119	M2013071600813	2007.07817126;2020.84824288;2036.34353693;2046.84691967;2062.86394486;2072.16556868;2080.21567406;2089.55640045;2107.02011037;2123.27106814;2137.43454006;2149.0579607;2157.68828454;2163.73983312;2176.30222571;2183.24881527;2193.68951976;2198.91924143;2207.21240912;2216.83458889;2223.845726;2233.94369337;2245.82711464;2252.88406762;2267.03129753;2278.11473831;2296.35029579;2313.31668622;2324.51296…	757;1942;1547;985;486;633;922;7570;3877;3293;1453;506;526;572;614;692;905;818;2648;1975;872;3283;1406;1076;1976;2799;1407;2015;3046;2810;4246;5665;2078;3143;1925;1312;881;528;1916;1839;5945;2598;1852;3242;921;1360;1881;2219;2081;698;1473;581;513;537;573;744;3444;987;812;377;450;628;846;956;967;5040;1540;1194;1156;1317;1665;1525;1033;1820;1670;886;1000;1588;2117;2570;1550;3482;1517;1721;494;747;10…	U	20130716	M	0.5	S
120	M2013071600022	2069.10702251;2088.18804783;2102.23646037;2106.92973164;2182.73399758;2351.8772234;2368.14331392;2488.21630688;2690.77040482;2782.7469282;2791.09599692;2959.70199319;2968.82027223;2975.41445681;2998.29722267;3095.88424434;3112.47445987;3145.78854804;3167.74777784;3181.38005593;3192.41221924;3298.44241265;3429.61277185;3581.15951025;3623.62282263;3637.08460176;3660.7031412;3817.82432724;3854.15471…	236;327;258;240;260;339;290;363;656;379;267;279;281;246;256;275;469;733;305;270;511;242;334;354;1100;408;233;246;623;766;258;255;258;2045;240;257;1590;275;1301;1402;985;1196;1205;417;3604;2017;732;1247;483;1618;1129;715;3285;609;291;253;245;495;921;231;419;262;683;3101;236;312;1984;279;484;304;530;244;282;692;3437;1170;1430;895;363;282;270;375;1941;1293;323;254;449;2243;1373;1416;242;1040;1370;15…	U	20130716	M	77.7	S
121	M2013071600119	2004.46820088;2020.28663392;2028.21944231;2035.33055028;2048.33028078;2058.84443406;2074.03265724;2088.85312582;2106.28213683;2122.07363851;2135.35028829;2151.25143646;2164.18805915;2173.26703388;2181.93154604;2190.17898092;2205.84885008;2214.5787419;2223.32606914;2232.52952799;2246.15072022;2252.75665874;2266.44001319;2278.39190733;2294.37720291;2310.41899943;2322.48742678;2336.83190571;2351.671…	364;508;325;577;450;358;418;1553;1323;1017;435;430;336;347;367;399;608;497;372;641;544;358;451;656;628;803;699;674;2009;1935;560;536;417;664;408;445;525;390;436;754;1460;906;534;812;644;939;315;413;676;1092;724;843;685;469;718;321;469;2047;686;320;453;409;635;2504;629;768;520;701;918;352;378;580;447;540;335;468;832;507;1104;623;901;636;423;2317;4225;2463;3058;2087;404;648;411;545;511;363;425;479;…	WD	20130716	M	55.5	R
122	M2013071600069	2007.38584815;2015.72838464;2020.32414952;2030.36942834;2045.48403557;2057.70044006;2071.64609955;2088.61306529;2105.22248198;2121.46929727;2136.91863861;2147.2493495;2157.17300025;2164.52258451;2174.4860454;2182.29950533;2193.61036964;2198.84063671;2208.44564788;2215.88205137;2233.42882165;2240.46692501;2251.04486235;2266.51572796;2280.70694093;2296.7250647;2312.3520565;2323.99502917;2339.714506…	219;299;308;351;272;212;329;1376;456;466;546;428;225;1233;297;482;245;215;499;867;683;376;323;677;411;485;777;569;502;1444;2115;1015;677;757;344;246;373;2810;900;759;577;959;398;462;436;258;694;393;246;802;268;692;1266;303;211;311;226;533;323;469;421;489;519;231;925;309;329;288;314;412;465;749;317;267;364;355;332;454;295;355;298;715;502;1261;604;454;1836;890;510;219;483;273;242;340;272;345;288;26…	U	20130716	F	80.3	S
123	M2013071600056	2019.48816687;2068.68399436;2088.18804783;2106.50285434;2121.46929727;2136.48873315;2183.1685331;2208.00860196;2215.88205137;2232.98930819;2246.19354528;2251.48615097;2266.95853213;2277.59882379;2295.83369636;2312.3520565;2323.99502917;2338.81482112;2352.32830098;2369.04863221;2386.73698508;2400.84397939;2414.53556727;2461.84026997;2471.54136652;2488.21630688;2505.87860486;2514.73323838;2526.4079…	287;666;1016;663;535;356;806;347;279;346;302;288;358;356;290;344;423;518;780;920;365;657;417;304;449;1023;281;347;471;771;367;290;337;533;374;372;2141;269;389;1195;527;324;302;834;297;288;312;293;318;481;439;462;598;365;404;287;272;620;1648;2527;1053;294;789;279;328;284;1464;1766;540;437;298;509;864;317;287;284;301;344;413;1970;342;3944;430;1225;1298;1481;1152;1785;3085;2330;1009;277;1507;1060;27…	U	20130716	F	72.8	R
124	M2013071600983	2004.11604107;2019.94270895;2037.50824509;2052.62535081;2058.94074612;2069.06569195;2085.57205468;2091.08884811;2108.10961481;2125.62799311;2146.2300601;2168.66187139;2182.52443224;2190.34166752;2197.30213544;2207.76368707;2224.37898225;2277.70350372;2312.86196684;2321.80586911;2384.44632896;2397.16619203;2410.37627175;2416.30990212;2452.52614325;2510.38484426;2535.12212117;2551.05566289;2606.744…	811;491;660;492;556;3856;1329;1549;1358;400;359;1006;733;460;332;666;587;238;290;227;242;273;228;262;259;323;627;412;245;459;661;501;307;1999;266;280;227;363;423;687;393;231;303;333;344;1765;617;350;564;1213;237;223;560;274;367;1747;248;1859;400;321;478;297;406;780;281;228;339;400;2035;301;2540;308;332;1362;1364;228;1175;318;1071;394;1050;232;235;248;2484;2629;434;460;274;1483;520;373;1945;359;30…	PUS	20130716	M	48.8	S
125	M2013071704687	2006.98680892;2021.54846312;2037.41882371;2047.05520057;2058.81762069;2065.55437487;2072.72442532;2080.32999931;2089.64491564;2107.06093319;2123.26815919;2137.39401807;2148.98691464;2158.45651902;2164.493637;2174.86289818;2182.22301262;2191.33234568;2198.72067539;2208.30078099;2215.28140869;2223.58542725;2234.09725235;2245.07382408;2266.66709784;2277.72447975;2299.92114869;2313.73792826;2324.0162…	1076;4347;3595;1911;778;973;1028;2168;11818;5520;5301;2466;844;1086;908;1067;877;1625;1724;5156;4441;1685;6088;2807;3580;6163;2288;3124;5119;4553;4880;7347;4148;6248;2745;1828;1277;4657;2918;6752;4166;3177;5075;1249;1018;2062;1913;3593;3560;1075;2663;1295;758;962;4317;1508;969;852;1363;382;1423;1517;6625;1873;1809;1148;2589;2695;1057;1403;3008;3048;1283;1246;2513;3494;4046;2637;5401;2849;2809;120…	B	20130717	M	43.1	S
126	M2013071700215	2001.42353566;2008.05680802;2027.19002982;2040.13652023;2053.96459769;2062.36850305;2072.05468894;2088.53213196;2111.88295861;2127.23899612;2134.08215166;2141.79412582;2148.23162869;2157.6911544;2171.48836743;2187.93090327;2209.66232883;2228.87670151;2237.20007145;2247.73643713;2264.91192118;2278.16923326;2286.14257044;2293.24191262;2303.02184371;2315.05350296;2324.88072011;2340.55868363;2355.840…	4663;2412;1569;5930;2980;2027;23624;9912;4822;1398;844;464;890;1062;5633;3503;4559;2505;1377;6259;906;1471;855;1461;743;803;1287;1126;1298;1905;894;1162;2928;4215;1737;2387;1883;1280;1902;1856;3189;1297;722;2957;812;891;1486;1854;2385;804;1667;880;706;937;1409;1167;1038;1752;807;2026;1070;1269;1062;429;566;974;830;918;726;898;920;753;635;1049;1814;2652;1608;1690;962;919;867;841;497;315;385;3082;1…	AS	20130717	M	83.1	S
127	M2013071800021	2001.86954581;2011.06189828;2018.59832482;2035.39560417;2056.48855563;2067.49920897;2083.64379784;2089.60740091;2105.83666438;2127.28525746;2141.93152315;2154.03037498;2167.03074382;2181.37573988;2189.21997532;2206.70138441;2223.81187161;2231.73103969;2243.63587222;2265.32088899;2276.42439771;2281.31844604;2288.00052471;2302.28793198;2312.58418163;2321.5559198;2336.84732747;2344.96289429;2352.188…	1646;548;844;1535;1216;14088;3769;4528;2358;612;366;349;2242;1397;845;1136;467;352;2554;1571;526;507;413;241;318;387;413;306;491;340;329;549;919;496;841;540;339;362;388;415;487;1073;525;406;311;567;238;575;1030;292;392;237;1404;325;295;336;534;276;697;218;373;241;319;264;4767;446;293;258;222;225;395;372;569;717;410;419;307;279;488;273;233;616;1972;568;443;316;372;222;233;285;299;516;575;314;207;2…	U	20130717	F	55.4	R
128	M2013071700177	2000.00291547;2020.84824288;2030.47347496;2038.02225778;2051.89816568;2070.04972093;2086.58207511;2108.72778907;2126.27149493;2132.70813577;2146.04144562;2157.25635635;2169.36673978;2184.55253698;2197.61122541;2208.08628511;2226.91659087;2235.26251158;2246.70862632;2262.60551509;2278.55864007;2291.89587221;2299.91695939;2313.76401651;2324.51296448;2340.68326419;2352.84790747;2370.02212917;2385.89…	2149;911;452;2676;1120;10131;4918;1954;1099;669;827;488;3157;2442;657;2091;1276;1021;4152;801;1386;832;700;649;1206;1126;1170;1658;768;2301;2687;1711;1300;504;428;706;775;805;989;1320;1361;567;289;1235;850;653;851;831;1168;1321;466;505;1010;754;513;411;368;911;1221;1319;1242;857;649;341;327;317;628;350;557;537;386;1405;1179;1848;841;1306;1034;1437;1163;1272;620;423;475;301;915;2116;1934;927;856;3…	PUS	20130717	M	57.3	S
129	M2013071700133	2001.09463179;2023.50658488;2040.60865048;2056.10563219;2060.72444375;2071.66277059;2087.70298782;2103.38206015;2110.606126;2126.79995251;2149.06273635;2170.58129254;2184.41080873;2202.19562016;2210.02691335;2227.48074541;2237.54852515;2246.7611404;2264.80350584;2285.13405479;2295.33418321;2312.23747622;2328.75688756;2338.60774495;2347.13241048;2358.37323131;2369.19024344;2399.97581785;2412.25582…	594;995;1248;357;337;2833;838;178;1254;730;364;828;1335;628;803;1969;248;1005;545;278;225;244;599;223;775;550;1679;292;368;185;230;388;855;494;414;335;413;186;993;1974;372;334;604;877;199;315;164;424;247;401;785;444;396;205;198;285;226;421;523;245;599;303;321;189;2411;327;425;288;281;1457;481;1084;239;433;334;2274;739;394;273;545;256;3867;861;814;600;402;485;318;1293;178;330;2160;8853;3264;3653;1…	AS	20130717	F	77.7	S
130	M2013071700775	2003.7470791;2020.84824288;2036.76315213;2047.26761844;2059.0647822;2065.82127662;2071.74231243;2080.63979733;2089.13136677;2107.02011037;2123.27106814;2137.00465012;2149.0579607;2158.12025611;2164.60503398;2175.86843254;2184.1179197;2191.94766728;2198.91924143;2207.21240912;2215.52123709;2223.845726;2233.94369337;2245.82711464;2266.58852402;2278.11473831;2295.90465814;2314.2113902;2324.51296448;…	938;3006;2471;1462;665;857;801;1149;11100;4410;3810;1704;477;698;682;688;858;1073;1293;3811;2886;1008;4626;1949;2725;5116;1607;2462;4459;3080;4270;7324;3061;3679;1940;1424;1027;585;3914;2217;6007;3141;2761;2351;4081;909;856;1432;917;1758;2632;2905;779;1734;870;689;3497;1119;750;767;884;348;991;980;5692;1274;1106;1546;2114;717;1144;1912;2269;909;941;1552;2336;2830;2007;4073;1655;2034;517;677;766;2…	SP	20130717	M	65.6	S
131	M2013071700797	2004.99591366;2013.74867589;2020.84824288;2038.02225778;2070.04972093;2086.1573449;2092.10751298;2108.30080436;2130.13230863;2146.47224625;2156.82447152;2169.36673978;2183.24881527;2191.07700131;2208.52328818;2224.72289904;2246.26784879;2267.91697474;2276.78329339;2284.33331198;2291.00550828;2306.1653043;2312.86939933;2323.61626392;2339.33359057;2351.94573753;2369.11665989;2387.25904091;2400.0000…	3587;399;2165;2822;26640;7125;10408;7395;2286;1144;466;4602;4022;1666;2532;1218;9698;1527;582;934;736;482;451;768;573;536;771;566;796;1842;648;1361;923;289;678;347;408;626;600;2800;1173;736;897;814;447;631;574;2103;968;390;547;4924;807;444;515;236;419;928;530;410;385;268;241;2027;323;365;347;219;323;311;533;920;705;1085;591;396;586;372;1248;338;346;1175;5039;1073;1369;357;209;276;371;567;445;802;…	U	20130717	M	87.7	R
132	M2013071800049	2000.59516634;2006.39743696;2022.60624855;2039.29999047;2053.12517234;2071.63306783;2087.68551164;2093.61553907;2110.60585523;2131.51465223;2149.09070818;2158.98273482;2170.62472555;2184.89725537;2209.66232883;2226.68897302;2247.29691742;2268.88496949;2279.49713582;2286.14257044;2293.24191262;2301.6869666;2313.26901716;2324.88072011;2337.86721658;2353.13974224;2372.07580913;2388.8216878;2401.0795…	3060;2507;1390;2691;1361;19815;8212;7382;4227;994;846;647;5156;4469;1911;938;10892;1522;600;746;648;239;454;483;521;567;506;488;743;1943;1290;693;246;650;574;758;590;1988;705;1000;899;447;531;590;1681;1120;505;407;653;5559;920;517;471;955;572;431;257;244;2238;457;413;329;646;888;981;494;1892;531;6511;1181;649;358;1036;6286;1319;1479;309;302;341;509;396;723;775;445;392;371;562;311;279;246;256;435;…	U	20130718	F	77.5	S
133	M2013071800025	2002.28693056;2011.89859404;2018.17927056;2034.97483721;2067.92327396;2083.64379784;2106.69255052;2122.98696497;2145.81677314;2153.16505624;2167.4647543;2180.94035662;2197.07811282;2206.70138441;2223.81187161;2244.07739302;2266.20818185;2282.65408855;2293.79947806;2305.41916694;2311.23990347;2321.10692463;2337.74836935;2351.28463094;2368.03264104;2384.83951648;2391.21422763;2398.50993426;2409.016…	2612;481;2557;3294;22043;9684;7058;2082;2009;716;5611;3068;756;3507;1912;16506;2395;1694;714;644;951;1365;1263;1226;1778;709;531;1339;3428;2024;784;664;696;524;569;1159;1459;1155;3171;1702;1055;1122;1577;971;865;950;2600;1534;579;2942;866;540;312;681;1524;1549;739;916;655;482;412;1217;420;496;798;457;649;840;790;648;1038;1781;1092;1090;934;423;1678;449;1123;1644;3639;1900;1339;1087;1445;542;449;4…	U	20130718	M	101	R
134	M2013071800742	2087.10877452;2097.75123073;2105.00350308;2119.97391601;2180.81878922;2247.3718277;2298.38760506;2309.55360813;2338.26166558;2350.87711507;2366.69408982;2398.94265816;2414.00563765;2423.61569334;2439.21527472;2444.27290454;2461.323349;2469.63957618;2486.77807011;2524.03680535;2539.95565062;2569.11296824;2579.02656702;2587.06584762;2597.01400197;2613.16102997;2638.90921981;2690.30192769;2782.29191…	730;432;503;400;477;353;405;351;435;671;595;535;536;455;469;374;360;487;607;421;599;506;411;482;520;437;648;1578;1399;598;458;374;411;364;614;542;460;486;451;713;537;678;1601;934;2308;1210;1138;895;1775;349;360;568;383;952;453;486;824;1981;1510;4652;686;532;535;487;539;541;344;376;338;1168;843;336;914;1059;713;401;776;787;633;585;651;494;1987;386;443;387;705;397;1367;1860;1888;1531;353;2225;2263;…	SP	20130718	M	99.9	S
135	M2013071800266	2007.52404414;2012.94879644;2020.89038661;2028.84754119;2035.56037587;2045.65032585;2058.29769414;2065.0588284;2070.13692514;2080.31175251;2088.38444561;2105.85753136;2122.11686145;2136.28735892;2151.36803219;2157.41510608;2163.47064037;2175.17306435;2182.12268496;2193.43939178;2208.71951327;2214.40845985;2233.71751243;2244.72581739;2251.78530065;2265.93744409;2277.91272619;2299.72609932;2314.027…	915;806;3663;1100;3451;1816;784;1051;1245;3204;13431;4685;4145;2858;855;983;571;1067;1065;2074;4977;4148;5407;2628;2293;3607;6876;3830;3665;4658;3884;4693;8655;4338;10257;3231;1815;1586;5524;2641;7626;3596;3031;5416;954;2434;1588;2878;2741;902;1357;1456;557;4113;1582;725;711;933;1167;963;5412;1001;1659;2407;1971;479;1528;2309;2867;1265;950;2387;3023;3244;2466;4831;2380;2375;983;964;1002;2254;7064…	SP	20130718	M	77.2	S
136	M2013071800129	2001.09463179;2008.1364257;2016.02169549;2024.75545071;2040.19064805;2048.97792709;2054.00793007;2062.40532984;2072.08406867;2088.97202306;2094.05211857;2111.03146649;2127.22696261;2133.20971726;2149.06273635;2158.51736947;2170.58129254;2184.843706;2193.51087686;2201.32635508;2210.89793564;2229.22999435;2247.20031956;2269.65670329;2281.14902523;2306.89274229;2340.84954079;2360.17430993;2369.19024…	339;275;125;216;388;143;179;210;1960;485;669;373;170;139;158;135;545;1086;265;157;299;153;298;205;200;132;124;147;123;138;201;271;124;122;166;124;137;159;135;140;259;127;146;261;222;134;158;1929;431;153;141;151;135;213;162;145;122;1108;173;146;144;190;159;224;255;165;172;242;2188;280;486;123;148;133;131;135;155;124;196;152;126;177;242;1781;322;228;938;207;162;247;223;1226;178;141;222;1427;361;753…	PUS	20130718	M	71.3	R
137	M2013071800846	2003.35611537;2018.38083461;2027.59011357;2033.46142926;2043.54620461;2056.60913576;2063.3675097;2068.86681866;2077.34152797;2086.6836371;2104.57655366;2119.97391601;2134.99718986;2145.76046729;2154.82246705;2162.17231363;2173.00357445;2179.94974126;2189.95421944;2196.0550845;2206.97053642;2213.09497826;2231.0795362;2242.96267443;2250.90226048;2264.16600689;2275.24883045;2293.03751724;2311.342675…	607;1885;801;1634;924;678;593;459;855;6936;3075;2681;1190;756;493;583;835;825;972;1424;2668;2125;3242;1540;1213;2404;3060;1056;1825;2804;1697;3313;4798;2310;2682;1384;1136;1368;569;2313;1344;4086;1497;1866;3210;501;511;850;759;1387;1917;1835;536;1171;519;526;558;2314;856;481;526;476;312;754;677;3805;935;762;680;1000;1346;1332;745;1278;1468;640;696;1041;1477;1943;1388;2742;1221;1232;1356;637;503;4…	U	20130718	F	81.7	R
138	M2013071900779	2001.00932906;2010.54718083;2023.43926847;2038.8817914;2049.34992996;2072.89806277;2082.6094749;2091.49668503;2109.32914669;2125.52996203;2139.22188846;2152.09886831;2159.41334937;2165.44655925;2178.40381957;2184.46405257;2195.30728301;2200.08699028;2208.35535062;2217.07599618;2235.44646704;2248.17600069;2268.44334422;2279.49713582;2302.13188177;2315.49973408;2325.77515623;2342.35387227;2355.3899…	907;971;4081;3473;1727;2580;2177;11955;4511;3950;1844;673;724;668;908;1181;1677;1649;4608;3907;5207;3084;3467;6995;2405;2847;5220;3977;4325;7400;3934;5841;2396;1478;1180;845;4840;1958;5918;3467;3254;2345;4141;774;1784;892;1873;2469;2812;765;2482;1349;594;3950;1404;827;546;792;466;970;1070;1175;5389;1280;1350;1308;2061;2145;1061;1327;2178;2451;1120;1107;1881;3014;3041;2302;4709;1976;2230;694;808;6…	U	20130719	F	57.5	S
139	M2013071907003	2000.59516634;2007.64189944;2015.11696649;2023.85584424;2039.71823342;2057.32405397;2072.05468894;2087.68551164;2111.45721361;2127.66636431;2148.23162869;2158.55216415;2171.05652456;2185.33050204;2199.65225209;2210.96970185;2228.43906808;2247.29691742;2265.35319553;2270.65190925;2279.93985773;2292.79787474;2299.90774455;2309.70215104;2315.49973408;2323.98645945;2332.9369616;2339.66135249;2347.743…	1182;439;349;387;1615;971;14048;3291;640;320;333;511;2502;2008;364;302;292;2212;358;383;327;352;328;244;228;339;273;386;207;305;229;234;304;469;607;464;492;291;207;255;297;301;257;335;374;530;291;180;312;367;274;498;355;351;207;386;300;2660;633;251;179;267;367;389;254;220;201;199;181;1878;302;164;180;203;210;314;299;277;470;472;185;228;245;252;311;400;191;555;3409;371;325;445;221;193;211;179;211;…	U	20130719	F	87.1	S
140	M2013071916667	2000.1810475;2017.6118144;2034.7022137;2045.99714229;2055.22406475;2064.4722214;2080.91886654;2087.68551164;2098.28087861;2105.9265209;2119.12733571;2130.65917005;2136.22294094;2145.65544306;2155.10917803;2163.72190762;2172.78415927;2184.46405257;2190.53288377;2206.17793095;2219.69561151;2227.56393281;2237.20007145;2247.73643713;2263.58836133;2277.7266868;2295.46275997;2311.03939685;2331.14545752…	638;637;583;684;669;2675;893;660;571;1193;895;289;459;434;337;318;574;424;640;329;1383;472;534;2428;1032;796;374;577;1458;10647;612;3999;12889;14962;724;2924;544;838;326;889;270;706;739;557;2308;292;317;617;291;454;8449;7876;1711;2389;899;1954;14953;1298;1009;474;4291;434;298;378;2368;441;425;393;376;2574;422;4243;750;1164;291;456;422;2413;970;9116;563;915;4470;17238;3414;1332;2316;777;283;620;11…	SP	20130719	M	48.8	R
141	M2013071900769	2000.59516634;2025.93938118;2040.55485092;2056.90396838;2071.63306783;2087.68551164;2111.03151249;2133.22614304;2142.65188923;2148.6611465;2158.98273482;2171.48836743;2186.19712698;2200.08699028;2208.79096615;2218.82223093;2228.43906808;2236.76160455;2247.73643713;2263.14726245;2313.26901716;2324.88072011;2340.10999613;2355.84015744;2383.38401264;2400.17046398;2412.45793332;2434.38127395;2454.566…	1076;187;1236;865;12994;3458;508;382;204;316;268;1924;907;229;315;159;209;217;2005;256;279;169;346;214;183;311;668;392;224;144;151;180;322;294;541;176;230;389;200;241;325;393;274;153;229;222;442;289;251;143;219;155;380;244;197;183;140;376;188;157;162;182;185;153;152;136;157;212;368;465;212;186;794;6282;404;251;343;284;377;185;135;170;135;134;154;168;301;295;351;365;147;134;152;142;134;247;328;475…	U	20130719	F	61.1	S
142	M2013071900715	2000.59516634;2039.71823342;2060.2658815;2071.21149059;2087.26226729;2092.76786584;2109.75467234;2134.08215166;2170.19297042;2185.76379257;2210.96970185;2227.56393281;2246.85744159;2255.21498361;2401.53415932;2412.00227167;2426.14817868;2513.76974986;2525.88322727;2535.22146166;2612.93126886;2635.2852821;2691.8350512;2791.53016493;2959.92952937;2999.50230207;3145.32006958;3159.93815936;3182.45429…	620;564;376;4415;1246;979;521;252;858;534;317;268;601;232;265;262;235;276;242;468;238;536;377;318;245;316;828;354;378;674;354;702;1387;395;320;288;234;1064;968;279;2054;2133;1090;1459;1261;1085;337;1012;1535;251;325;3754;2971;238;1172;437;1717;230;448;1630;305;280;586;916;423;334;608;284;428;476;2239;2265;245;275;297;677;416;354;1342;968;2999;1441;1046;275;329;382;2363;1334;368;281;2830;2075;1237…	SP	20130719	M	56.9	S
143	M2013071900310	2000.1810475;2006.81221391;2015.94840696;2024.27246388;2039.29999047;2071.63306783;2087.26226729;2093.61553907;2111.03151249;2132.3703099;2141.79412582;2148.6611465;2158.55216415;2171.05652456;2184.89725537;2194.00464771;2209.66232883;2227.56393281;2236.76160455;2247.29691742;2262.26519627;2268.44334422;2279.93985773;2295.46275997;2313.71507281;2323.98645945;2332.48901978;2338.76419681;2356.29038…	1497;1117;248;482;1320;14267;4308;3519;1614;564;255;544;412;2384;2505;627;870;503;190;4080;426;588;171;277;279;278;230;360;245;228;258;225;373;980;299;491;463;683;233;261;287;248;458;298;1064;427;348;343;385;335;346;533;1028;448;3500;521;323;214;362;523;274;263;281;217;557;2070;216;179;202;216;375;281;297;456;485;582;475;419;330;498;199;201;232;765;4377;417;511;184;205;223;382;326;465;525;250;226…	U	20130719	F	31.6	S
144	M2013072100704	2003.38369484;2017.03661451;2026.9963434;2041.14968108;2049.49911715;2058.28511191;2072.55150771;2089.40111102;2112.2605721;2135.67620314;2151.50395833;2159.65529702;2172.12765093;2185.50136893;2202.82068405;2210.63749824;2230.67899875;2248.6210627;2270.16166064;2281.19271918;2293.58035653;2314.45191813;2325.14745251;2340.79080869;2356.03912869;2384.42858998;2401.18362843;2412.53889069;2434.87541…	2119;332;365;2045;659;1179;7756;5170;1702;1567;944;518;2976;2176;292;996;629;7098;1103;291;285;419;348;409;286;323;556;1666;825;636;371;448;510;504;1408;421;504;525;602;314;311;476;565;980;753;259;403;580;2535;519;389;431;464;940;393;361;291;263;1745;309;318;265;393;595;781;603;904;296;326;1944;637;5622;363;449;766;3023;693;361;526;927;286;388;402;521;610;335;264;461;445;2697;242;907;478;273;1144…	SP	20130720	F	75.4	I
145	M2013072005648	2003.7967101;2042.81814948;2059.54185007;2074.65382939;2091.5122982;2137.38438726;2173.85089967;2189.82455307;2250.37549356;2592.31630949;2809.64660283;2832.81211908;2877.94171211;3049.79141376;3070.34432265;3167.88814627;3191.46755178;3324.6255965;3334.81832139;3354.71295602;3479.18623137;3639.00724793;3721.4220984;3735.05950911;3765.26523137;4110.45665018;4123.00482704;4164.37099547;4247.730896…	587;516;331;5453;1302;596;1080;399;381;1143;554;1114;2321;780;333;356;403;445;334;411;840;433;2148;342;389;683;342;1506;15156;2314;379;1499;525;592;941;339;1590;406;1660;507;1763;579;346;1572;1449;2003;598;329;425;4191;322;408;664;426;850;827;331;1111;632;15563;822;451;360;439;893;2526;430;4211;474;947;511;401;1769;533;587;441;689;1168;309;1500;598;651;3162;608;2113;559;564;808;1627;20136;702;414…	B	20130720	M	69.8	I
146	M2013072000165	2000.59516634;2015.94840696;2028.02401495;2040.13652023;2054.80419852;2071.63306783;2087.68551164;2110.18024185;2131.08688921;2171.48836743;2184.89725537;2200.08699028;2210.09807597;2215.76678073;2226.68897302;2247.29691742;2270.65190925;2316.3923279;2350.44090612;2387.46167687;2410.63554986;2517.02815411;2537.55876139;2553.01243846;2583.11933949;2590.20162963;2613.40587748;2634.80865612;2651.038…	465;179;151;393;330;4320;1037;269;172;674;902;191;217;164;202;586;165;174;167;205;229;157;274;163;192;149;158;232;164;168;202;1481;249;192;273;474;270;267;185;268;2325;223;417;1077;176;217;158;359;2107;1986;302;187;164;173;219;475;1583;270;165;469;306;2161;165;265;407;4621;171;175;1790;1249;1522;598;1586;3020;3148;192;150;222;1551;164;276;1977;547;221;330;827;5720;444;156;246;349;1037;207;381;249…	AS	20130720	M	67.8	S
147	M2013072000059	2002.14491514;2009.16994432;2026.16539043;2030.73782675;2041.14968108;2057.86628786;2072.97188339;2088.55694642;2110.98721145;2127.9981486;2143.36861502;2149.36152768;2159.22588043;2171.6969495;2185.50136893;2200.21826852;2209.76825463;2229.36908769;2236.79718719;2248.18256569;2264.43644663;2270.16166064;2280.75094553;2286.05515145;2300.67459021;2313.56177451;2325.14745251;2339.00025236;2388.0461…	1008;329;233;211;1093;583;10788;2845;652;258;259;374;271;1926;1229;257;388;371;168;3986;392;404;192;176;203;185;200;249;157;312;780;387;227;197;197;207;404;228;271;551;164;158;202;382;437;343;289;410;360;207;147;216;214;1728;325;199;165;213;198;388;200;202;198;134;138;162;792;153;135;140;139;187;224;428;334;305;170;148;693;244;2008;137;408;1812;435;354;712;139;148;257;242;255;353;137;145;149;147;…	U	20130720	M	72.3	S
148	M2013072005650	2001.83778613;2023.85584424;2040.55485092;2048.93067795;2072.05468894;2088.10879986;2102.10192298;2110.60585523;2134.93833576;2152.09886831;2158.12163734;2171.05652456;2184.46405257;2202.26133921;2210.09807597;2227.12643098;2234.13172433;2247.73643713;2315.49973408;2336.52207522;2412.00227167;2417.92929444;2433.46578381;2507.72412931;2514.70050321;2537.09121372;2552.5434435;2576.98933662;2590.201…	1269;364;992;550;12237;2938;649;851;1048;511;311;2113;1013;308;397;419;318;1277;273;323;592;382;374;404;439;637;310;418;314;271;515;528;342;377;265;2225;263;288;456;362;459;358;337;263;307;404;290;2436;979;316;992;1635;470;781;1316;2933;887;726;504;671;410;298;258;1569;1801;263;394;309;383;2632;2156;259;437;602;1907;356;1342;1411;1087;1689;2610;885;859;683;409;5944;4332;796;371;281;1906;2318;553;…	B	20130720	M	70.3	S
149	M2013072105604	2002.97072392;2009.16994432;2018.28018377;2024.91929354;2041.9838266;2073.81276773;2089.8232598;2095.7379969;2111.83607423;2129.70314215;2134.39553032;2151.50395833;2159.65529702;2172.55839666;2186.36565136;2195.45131504;2201.95303502;2211.50691902;2228.4960351;2238.10935688;2249.05960399;2265.31676172;2281.19271918;2286.49745638;2294.46651595;2302.44991944;2315.34223883;2325.14745251;2341.686352…	2148;1786;277;948;2235;21830;6388;5463;3042;890;1068;841;580;4017;1732;889;451;1814;999;490;7819;834;395;347;492;249;346;587;564;523;377;374;904;1866;1369;781;430;320;397;563;631;2315;878;539;605;869;513;595;646;2034;932;484;393;2053;428;564;209;571;429;769;298;208;334;231;287;856;242;225;201;263;194;257;283;551;854;1229;529;428;435;498;540;196;296;914;909;2050;521;432;802;195;238;303;350;593;501…	B	20130721	M	30.3	S
150	M2013072100751	2001.85879081;2035.31887229;2048.35895369;2067.3619621;2083.47706827;2106.48479773;2166.28802944;2181.04327462;2206.76657178;2243.64926701;2413.85612006;2533.27978489;2633.09157663;2690.23461996;2770.48258026;2789.1312273;2855.88965623;2959.28243757;3030.60094391;3046.50801034;3076.38173127;3144.39296232;3159.02643822;3180.51549995;3191.5503859;3359.91392354;3429.34755652;3579.81801282;3622.28442…	209;307;201;2232;725;251;495;443;295;239;206;296;353;673;424;288;223;249;255;376;359;846;492;460;732;282;431;843;1871;763;357;452;257;1773;970;193;4207;1924;238;250;271;1202;1312;1307;858;1234;1746;225;364;4307;2491;271;238;215;376;1355;535;210;1799;282;398;240;2055;223;303;536;290;857;453;375;226;219;579;228;742;278;2013;204;2102;257;344;217;553;349;347;1203;1185;3312;1842;945;269;452;640;226;36…	SP	20130721	M	76.4	S
151	M2013072105657	2001.85879081;2018.55428602;2035.31887229;2051.30923249;2067.78524466;2083.47706827;2089.42993779;2106.48479773;2128.33001161;2144.67991406;2154.17417203;2166.72129398;2181.47800893;2195.84849478;2206.32932985;2222.09728031;2244.09018464;2267.52071159;2407.91492925;2413.85612006;2509.91043623;2523.91904877;2533.27978489;2549.23280901;2579.87065158;2611.16718795;2616.87775116;2632.13643507;2648.39…	1003;451;1203;793;8881;2826;2820;1633;460;255;250;1849;1048;244;807;304;830;299;409;415;282;238;900;267;245;266;250;769;286;1184;233;589;582;769;366;281;301;518;1434;308;2013;1285;707;865;389;633;1387;234;2815;765;287;610;441;335;298;1495;1411;269;390;4100;2422;339;2733;306;1548;1595;1202;448;1281;3232;642;511;659;483;8046;3320;379;844;1737;550;395;310;2474;825;302;3627;400;302;252;768;1264;660;2…	B	20130721	M	69.8	I
152	M2013072100028	2003.7967101;2024.91929354;2035.73205828;2041.9838266;2048.66337547;2058.70398029;2073.81276773;2089.8232598;2100.81468607;2112.68511428;2122.03625491;2128.42433052;2136.1031827;2148.93317447;2172.55839666;2188.52713269;2201.51927695;2210.63749824;2221.08224066;2230.24231744;2239.42192514;2249.05960399;2265.75698569;2278.98429368;2287.38219908;2295.35285245;2310.89240603;2326.03989792;2334.974089…	1293;496;292;1033;484;468;10250;3045;752;1419;504;494;991;2436;1542;1015;355;501;332;676;351;8644;651;794;666;448;427;476;297;506;342;566;628;541;1744;954;538;314;440;936;536;550;667;724;786;1268;373;799;642;301;941;416;6341;400;411;530;1000;736;291;600;334;487;361;395;678;1755;2989;840;298;272;392;1203;311;311;616;453;332;816;471;268;408;1274;823;340;255;672;597;371;252;342;401;2882;1911;3399;29…	U	20130721	F	12.9	S
153	M2013072100061	2003.7967101;2008.75635252;2018.69479554;2024.91929354;2030.32192901;2041.9838266;2048.66337547;2073.81276773;2089.8232598;2095.7379969;2112.68511428;2136.53020657;2152.78994842;2159.65529702;2172.55839666;2185.933488;2201.51927695;2211.50691902;2229.36908769;2235.04824762;2249.05960399;2270.60237166;2278.5427414;2286.49745638;2294.0234141;2303.33784967;2310.44766622;2325.59365309;2341.23855843;2…	1821;1713;256;512;538;1679;692;16721;3875;4155;2118;1639;602;386;2608;1890;283;1094;492;491;5552;985;257;387;457;239;513;377;361;396;334;280;258;510;1186;762;545;320;329;462;363;1446;356;332;547;590;332;459;368;1323;384;352;399;457;2385;600;472;469;762;530;338;289;263;1076;222;250;219;233;409;363;582;534;598;423;229;690;322;2028;248;333;631;2791;904;785;1203;331;393;283;477;549;301;259;511;319;23…	U	20130721	M	57.5	S
154	M2013072100737	2002.14491514;2017.45109325;2023.67359574;2047.41009548;2057.44750814;2072.13117637;2088.97900656;2105.05013584;2130.55590481;2136.53020657;2143.79639219;2157.9378965;2174.71278985;2188.52713269;2204.12248979;2211.50691902;2226.75046136;2242.48613439;2248.6210627;2257.40030215;2263.55630866;2273.68858858;2288.26711888;2303.78188119;2314.45191813;2319.79649824;2326.93252039;2344.37404583;2359.6344…	535;577;366;1464;1272;888;2262;1627;438;270;236;881;1447;1332;946;331;356;623;856;765;2708;788;480;272;233;287;267;236;185;287;283;350;1227;223;182;166;198;198;294;184;279;161;189;167;157;485;190;210;212;353;264;164;301;2186;240;404;195;273;216;194;764;822;180;191;176;215;193;368;630;201;230;163;317;593;349;263;448;2810;330;356;911;160;185;195;196;162;376;169;215;436;560;2517;181;974;170;151;218;…	SP	20130721	F	74.4	S
155	M2013072100789	2005.6313568;2014.78310271;2021.03500978;2035.24226308;2046.56034537;2058.75215677;2070.98058493;2080.28175017;2090.45251153;2107.03349331;2122.82539504;2137.81855225;2150.28186941;2162.35017234;2175.31838961;2183.11813634;2193.1050169;2198.75996828;2207.47426829;2216.64303639;2225.39305706;2234.16050319;2245.14431612;2251.74767371;2266.75157607;2277.8159894;2294.68605212;2313.40511362;2324.58390…	410;390;784;411;551;267;363;326;2841;1709;1149;588;273;242;303;541;405;450;870;727;420;1202;612;566;839;1000;705;866;1525;940;1997;2746;759;1025;1010;439;374;310;793;907;2206;1159;857;798;1379;409;654;935;1024;1070;301;351;1240;371;2416;513;378;403;453;250;619;2487;521;602;750;753;2199;501;658;745;314;352;576;943;944;730;1593;707;681;719;265;236;245;378;1420;3236;927;2065;2683;1907;345;485;343;25…	SP	20130721	M	65.7	S
156	M2013072200237	2001.85879081;2017.71787042;2031.96042735;2042.04405418;2053.83972738;2060.17276755;2068.20857042;2083.47706827;2089.42993779;2105.63041286;2112.47033127;2119.32131163;2130.90742629;2138.21855008;2145.9733538;2164.55540357;2182.34760726;2188.43963751;2198.46636877;2205.0178635;2212.89249885;2227.36571742;2244.53114552;2265.74813113;2277.72648035;2294.63832238;2304.01114134;2311.16514329;2320.5715…	632;510;1449;1084;837;774;3955;1159;1885;1349;790;832;764;1059;1087;2476;1125;1005;382;477;1356;439;17194;1124;1169;435;572;247;260;344;336;336;1234;1664;771;4567;624;564;590;258;355;435;275;372;983;775;907;333;329;750;953;606;465;463;809;701;2778;1702;644;231;578;526;596;1355;1005;586;358;257;400;291;345;619;691;2151;522;533;887;1985;901;312;245;272;1328;511;314;1435;1087;487;256;247;393;236;247…	WD	20130722	F	77.6	S
157	M2013072200031	2005.53531221;2021.75669337;2027.17857162;2038.88151478;2060.7063339;2070.81913303;2086.88248258;2093.24062905;2110.24370197;2131.5957603;2147.89631386;2158.22387995;2169.44045333;2185.01981549;2192.39640482;2209.80285813;2227.27916972;2236.92091912;2246.14412143;2269.0654036;2276.58451;2284.11623629;2313.4766648;2326.43761486;2340.33303837;2352.01962619;2358.7753181;2367.34663477;2384.98978705;2…	632;228;190;208;299;1934;792;1540;852;189;151;120;374;300;416;624;197;120;211;98;82;84;95;98;93;119;127;114;92;94;129;137;104;148;134;89;102;82;86;132;821;219;229;122;104;91;119;136;701;196;84;229;90;101;102;95;105;160;90;112;104;93;83;91;371;96;146;107;110;104;89;90;87;88;118;95;145;95;111;88;82;95;107;124;251;131;104;92;109;87;84;95;106;103;111;105;91;109;87;88;102;94;82;82;101;127;206;113;82;9…	U	20130722	M	0.2	S
158	M2013072200795	2000.55747237;2005.95041587;2022.59034841;2030.10109958;2037.62599135;2048.10068898;2061.12719858;2065.75959084;2070.81913303;2075.46256817;2081.3800332;2090.69619191;2108.11449837;2116.21127779;2124.32381577;2138.88032083;2151.76620436;2185.01981549;2192.39640482;2210.67501456;2216.34828833;2235.16630189;2247.46329368;2267.73981248;2280.57032247;2297.88304994;2313.92298271;2325.09512374;2341.679…	241;282;392;275;321;313;229;196;240;196;180;1731;966;508;639;411;194;623;227;554;512;636;355;551;728;425;478;888;687;1027;1381;532;844;465;371;319;194;445;568;509;1182;572;517;938;266;352;385;548;617;205;884;253;253;236;1563;245;200;226;242;268;1275;356;332;284;321;419;886;364;299;430;565;239;258;440;550;335;681;321;484;797;478;416;486;241;212;713;2200;608;1391;1819;1226;261;368;186;625;202;218;2…	SP	20130722	F	53.4	R
159	M2013072300271	2021.07372239;2039.0213636;2070.51916052;2093.35009755;2169.94363808;2183.35098626;2245.3032094;2258.06401209;2272.18764168;2591.89012592;2634.60861867;2691.15483429;2789.86061826;2951.14049974;2964.78805292;2998.7921424;3144.0694059;3159.72944043;3180.67081361;3191.69309174;3297.10119717;3353.95634391;3429.25757863;3579.05820092;3622.61368072;3816.73382405;3851.89602584;3868.09063404;3884.899825…	283;268;599;274;307;298;300;345;272;270;342;412;715;259;341;322;1009;687;728;423;291;322;550;511;2351;294;805;339;2394;268;1324;746;5810;528;1914;1595;1013;799;1473;6257;4939;495;310;1768;570;452;491;3556;687;1012;417;269;400;1464;253;527;339;427;1299;746;265;612;455;2874;266;1246;486;381;452;370;802;291;1080;629;2107;6071;940;773;413;489;1205;2141;608;3612;682;2187;900;5404;633;1868;1293;787;118…	BI	20130723	M	51	S
160	M2013072300744	2090.80702084;2107.79064379;2114.17756646;2123.98998493;2138.53773377;2184.65070503;2215.96219828;2235.6471693;2267.32758567;2281.03768367;2296.56741024;2313.48900087;2341.68255408;2353.36866118;2369.59830202;2401.7731236;2417.71519541;2474.165776;2489.88689968;2512.16762358;2528.94439094;2542.03223211;2572.54710532;2589.52727894;2598.98523689;2605.14230475;2642.24016041;2693.08234268;2702.247578…	1103;599;440;591;450;585;389;410;454;426;453;485;467;1022;968;606;494;446;961;475;468;718;406;446;540;521;873;1372;406;405;1634;441;385;477;644;378;608;456;748;450;508;1018;2423;898;1871;1233;635;402;907;1661;720;637;537;442;586;755;550;3402;1072;655;943;648;479;547;535;732;2034;442;3934;766;1396;1461;1373;1070;1374;2777;409;3999;558;1932;1078;379;1183;1520;3808;612;453;3674;755;495;375;680;887;4…	SP	20130723	F	65.9	S
161	M2013072307005	2005.97168289;2022.19356273;2030.95596306;2037.22662425;2047.2801423;2063.24971321;2072.10208648;2080.97374017;2090.2885332;2107.27873419;2123.91153286;2138.03738119;2150.0602886;2158.23821243;2165.13712771;2177.23716338;2183.73342641;2193.27907478;2199.36459698;2209.3808457;2215.92564362;2225.10488912;2234.30341791;2246.15843269;2266.87098157;2278.37048504;2296.11975044;2313.93898236;2325.111532…	1151;4424;1569;3547;2320;830;1156;1404;17255;6825;5525;1932;801;1088;891;1252;1321;1707;2022;5434;4548;1560;6806;3033;4622;7539;2652;4350;5953;4474;7535;11265;5122;5860;3254;2070;1466;963;5794;3443;8596;5054;4145;3472;6936;1411;2207;942;2802;4192;4335;1130;1790;982;859;1542;6095;1807;1271;938;1175;475;1514;1651;1626;8487;2520;2014;2017;2467;3021;2178;1761;3115;3178;1409;1388;2320;3458;4518;2998;6…	SP	20130723	M	78	S
162	M2013072300225	2001.13478264;2016.91145662;2026.07422155;2040.27654612;2056.20963729;2071.36247365;2087.84209051;2103.96321971;2113.32540747;2129.11870394;2135.53847063;2141.96809061;2157.86994833;2173.83175847;2185.95081793;2202.88815268;2228.63790822;2247.94035364;2255.42082417;2269.09426563;2290.34908167;2296.12295925;2304.12977797;2314.38136273;2331.36952328;2356.5199793;2366.88942016;2374.56868046;2388.151…	2062;3458;458;1713;4247;1268;5759;8726;1062;1146;940;337;756;1961;3122;3057;490;1223;343;988;364;233;268;524;216;257;262;218;345;285;1854;290;238;259;162;221;206;162;302;239;277;272;219;167;196;230;424;206;248;3081;189;346;194;211;237;3364;175;220;228;185;234;733;1500;204;3070;246;289;195;182;226;244;159;160;172;161;2296;156;541;164;354;610;989;1594;1099;170;1586;776;358;2149;19308;937;172;687;20…	DTS	20130723	F	40.2	S
163	M2013072400012	2005.28040845;2023.15649739;2039.0213636;2049.07385889;2061.25427689;2073.04962539;2081.91866717;2091.23075748;2108.2161321;2124.84433351;2138.9663751;2150.12642089;2159.59265909;2165.19630817;2177.29084342;2184.21742164;2194.1940192;2200.27807329;2208.11304117;2216.39867861;2225.13748193;2235.20876203;2247.94035364;2268.21083806;2279.26627382;2297.90102601;2315.27389979;2325.9980088;2344.3767202…	987;2022;1893;961;515;2049;820;7535;2504;1962;684;415;460;529;680;661;811;902;2261;1998;714;2561;1222;1461;3844;781;1182;2349;17345;3004;5033;2240;2506;1639;4974;729;842;2664;1089;2976;1585;1231;2025;498;788;473;749;1264;2159;558;1078;486;221;449;520;2426;742;479;411;587;490;394;3218;693;560;5333;1004;835;694;1246;1179;475;525;779;1650;1568;1079;2181;1019;587;1045;239;557;321;1343;3903;1651;1927;…	U	20130723	F	62	R
164	M2013072300258	2004.15545942;2013.72896295;2020.40232484;2036.71516896;2058.98967647;2069.11633752;2084.7772435;2091.56792765;2107.74033217;2124.83162799;2146.2934216;2168.29627022;2182.59359052;2207.8368203;2224.01659372;2233.22616202;2245.0951855;2254.78965806;2267.15849072;2277.78746019;2287.10834005;2291.99835382;2300.90275974;2305.80759275;2316.5273003;2322.79202422;2338.04182193;2350.63820986;2359.6564964…	808;207;636;340;439;3848;1254;1836;1833;468;286;607;817;539;334;157;814;149;195;251;139;204;154;149;146;265;201;168;183;149;169;140;197;207;188;296;159;160;119;120;155;540;428;166;179;129;281;400;362;249;267;1046;313;191;150;155;154;123;200;173;179;133;205;165;1378;204;154;208;251;144;171;156;201;159;164;142;260;1191;298;184;153;131;225;151;162;161;234;146;119;133;121;154;121;179;214;815;136;121;…	SP	20130723	M	39.1	S
165	M2013072304632	2000.166858;2038.08299522;2056.12504121;2070.86995425;2086.09188597;2109.03076494;2169.95850815;2183.81014755;2209.03010822;2227.82240451;2416.53061323;2513.33406522;2524.98653462;2535.26328156;2552.12536229;2597.36758399;2612.06301443;2635.37687246;2651.61545865;2691.4687823;2702.56571799;2766.21061908;2790.70023786;2856.87101101;2863.82963971;2960.12639368;2967.7174201;2999.70710775;3032.382181…	840;781;445;8707;2071;555;2102;1017;431;294;347;569;329;759;259;317;590;847;321;1561;255;298;473;346;322;317;315;338;651;296;1799;790;701;865;368;686;1306;2186;432;968;422;532;950;308;269;400;375;285;311;1855;543;320;1133;1139;1237;1096;3232;1256;682;3454;2937;267;756;338;864;1662;501;2007;555;525;638;3359;440;364;600;954;721;312;508;360;325;683;3079;2084;584;789;461;286;1294;1271;2681;1383;338;1…	B	20130723	M	57.4	S
166	M2013072300293	2004.57122158;2020.81977867;2029.17796495;2037.55350373;2069.96135414;2085.62547144;2091.99271431;2108.16676813;2124.83162799;2130.82999016;2145.43286597;2155.77099568;2169.59407252;2183.46161468;2208.27332963;2225.76932026;2233.22616202;2245.97563229;2266.71616013;2278.6743374;2284.88734475;2291.1088693;2296.00318531;2306.69994556;2322.79202422;2329.96214035;2336.6942303;2344.78564849;2351.53925…	847;622;254;1068;10991;2696;2542;1886;534;559;308;242;1596;2056;669;511;267;3141;595;362;332;351;379;308;305;186;269;160;308;349;192;251;363;682;267;578;353;215;263;214;242;239;265;263;714;366;320;370;238;285;556;392;174;256;340;2436;428;271;233;281;185;1067;261;158;156;158;199;2619;288;249;158;178;162;184;260;269;364;167;508;274;197;201;188;237;494;181;469;3026;370;404;506;219;268;175;370;394;19…	BI	20130723	F	28.1	S
167	M2013072300227	2005.33642647;2014.48225869;2021.98091121;2038.69517058;2060.5280267;2070.64450527;2086.28996354;2092.64972761;2109.65707926;2130.58620018;2148.17880646;2169.73245271;2183.58402604;2191.39516936;2208.8038778;2225.40681474;2246.46900837;2268.07370196;2279.13687134;2284.45688093;2291.1157304;2308.02876413;2313.38281537;2323.66231411;2339.34933071;2353.28819722;2369.52790942;2374.95371828;2381.29177…	2615;320;1174;1437;1762;14383;4554;7515;4422;1178;558;2203;1692;1147;1921;764;2291;474;430;322;222;301;235;417;413;313;238;245;322;476;923;357;617;364;393;212;190;230;287;2082;1040;410;463;314;307;590;1853;823;433;611;2517;427;319;210;411;191;270;609;251;234;233;253;2440;290;205;205;252;206;340;562;801;260;362;271;289;539;203;621;2423;654;302;293;199;210;226;205;278;515;331;565;559;288;236;239;26…	DTS	20130723	F	40.2	S
168	M2013072407030	2008.18495198;2023.57318376;2031.91610696;2038.60305701;2052.85004747;2067.99027212;2072.62777177;2081.91866717;2091.23075748;2108.64166419;2124.84433351;2138.53773377;2184.65070503;2200.27807329;2208.11304117;2216.83520273;2225.57488194;2235.20876203;2246.62158444;2252.77921287;2266.88602517;2280.15189115;2301.90423829;2314.82760936;2325.9980088;2341.68255408;2354.2688188;2370.95333421;2387.6978…	312;526;353;332;431;285;354;385;2316;1352;868;729;1206;302;525;625;391;946;671;597;581;698;674;590;1015;1099;1479;1941;949;1607;967;478;387;326;334;587;907;2363;792;806;1304;380;814;510;602;952;734;317;1256;407;3487;608;304;362;842;399;658;2131;1124;630;621;753;627;869;533;710;689;310;433;792;1233;784;949;967;1342;813;820;365;288;816;2814;1010;1918;3676;1524;989;1764;793;397;472;567;509;680;312;9…	U	20130724	F	95.4	S
169	M2013072404644	2001.13478264;2006.93988488;2028.57683577;2040.27654612;2057.04997265;2072.20596194;2087.84209051;2093.77409694;2110.76998153;2132.96938156;2142.82611774;2150.98611214;2158.73121612;2171.23928407;2186.81777884;2201.14792458;2210.72785029;2228.20020165;2247.94035364;2264.23758185;2269.97786838;2280.15189115;2285.91267387;2293.01302853;2313.9351599;2324.65611559;2333.16142959;2341.23367967;2355.169…	4233;3605;764;4172;2740;32137;11553;9223;3749;1222;403;806;802;6905;2733;442;2560;858;7541;695;793;417;272;613;679;466;372;562;541;366;421;536;813;2432;953;676;246;383;428;514;945;762;3820;889;535;824;590;440;658;941;3543;552;418;508;851;491;453;502;994;375;278;320;233;322;246;263;771;413;281;254;220;297;207;217;270;508;862;1017;396;373;239;577;453;3316;220;1096;939;965;359;407;329;385;240;197;30…	B	20130724	M	39	S
170	M2013072400139	2693.08234268;2791.33285932;3032.48096496;3146.67667384;3161.29761224;3181.71972209;3192.74384003;3361.50231095;3430.89211575;3581.84222432;3624.29421387;3637.19139927;3660.80257602;3854.78540137;3872.72397287;4062.13667523;4156.45508352;4186.53045984;4259.76603617;4366.20420039;4440.38249765;4450.94209652;4498.92938379;4512.68773637;4547.17636536;4571.08226773;4598.20996122;4741.47774364;4771.68…	569;575;473;735;666;822;904;468;497;966;3578;1147;704;884;1322;379;1977;3151;428;1022;1882;1996;1285;399;2248;2155;808;6695;5297;553;2531;1214;385;2833;897;1950;554;1052;1401;611;1033;923;388;618;491;2085;3738;798;802;871;586;619;1600;7521;2660;1842;437;976;1249;2140;1928;411;973;516;466;2697;2746;1808;1815;1047;2229;2330;800;6520;3873;1552;1830;588;492;710;682;537;439;387;783;464;417	DTS	20130724	F	61.6	S
171	M2013072400209	2000.7204609;2014.83196585;2040.27654612;2047.81591758;2053.68968218;2069.67602256;2082.76434502;2089.53607367;2099.71468648;2116.73509441;2134.25372903;2140.68137835;2149.69664095;2156.57837508;2167.78510395;2183.78418205;2203.75852949;2220.76589056;2229.51345273;2236.9626539;2246.62158444;2262.47282888;2284.58260554;2295.67855204;2317.05949945;2329.57831771;2351.5688715;2358.32169604;2365.53557…	312;218;162;301;192;431;323;331;152;435;261;162;342;210;1429;607;463;445;444;1991;5714;362;241;557;296;197;286;184;247;384;258;986;179;302;153;174;258;218;275;217;412;272;148;406;213;267;596;150;188;2623;509;306;200;948;145;157;228;139;875;307;282;233;3031;419;263;220;446;899;827;183;158;174;309;514;257;2976;1415;186;217;514;248;163;157;155;315;143;2046;215;1804;930;399;320;345;758;1569;1666;156;…	PUS	20130724	M	92.6	R
172	M2013072400285	2071.7841959;2171.67125365;2527.54415893;2606.56421778;3025.3189063;3069.96508635;3175.42889955;3263.0118636;3338.35272499;3602.47803447;3619.25379717;3738.926222;3789.75281336;3799.50073199;3961.87610082;4091.86600251;4178.70032729;4382.83932433;4393.32967312;4418.06278057;4437.8997258;4469.60756255;4487.68831811;4545.29175099;4605.16261227;4650.80174665;4683.90455233;4882.40318822;4896.08848368…	1444;407;451;587;853;407;1309;405;763;2710;551;1683;3784;2653;1249;574;2171;418;1217;544;1155;1032;870;4500;2046;452;600;1743;1387;464;661;1196;1594;791;699;1594;1458;463;569;548;611;1163;1101;764;943;875;531;941;466;1735;470;748;481;719;2794;924;910;1063;999;1080;662;437;1528;2035;4247;1019;1051;2562;2063;5746;4882;810;1358;807;1664;970;1589;705;1117;589;866;4027;1221;1256;1035;522;1053;1065;771…	CVP	20130724	F	70.5	R
173	M2013072400799	2001.13478264;2006.93988488;2023.15649739;2029.41139083;2040.27654612;2061.67494816;2072.20596194;2088.26552062;2093.77409694;2111.19577638;2132.11336888;2142.82611774;2149.69664095;2157.86994833;2171.23928407;2185.95081793;2192.89141006;2210.72785029;2231.26506729;2247.94035364;2269.97786838;2286.35611757;2293.01302853;2307.24737293;2313.9351599;2325.10336953;2337.64426111;2343.47848966;2353.818…	2180;3607;927;1274;1599;1505;15248;4376;8028;4290;1462;313;654;282;2842;1600;1495;3154;867;6484;1016;251;576;351;375;310;345;453;300;343;308;294;392;1166;425;759;512;190;374;387;568;428;3518;1140;612;483;248;493;370;3314;932;903;311;1489;414;386;392;637;338;233;234;201;1041;260;186;215;206;191;237;266;367;614;555;390;763;313;1512;207;578;1917;657;464;384;621;242;177;236;333;390;317;429;596;226;21…	U	20130724	M	0	S
174	M2013072400775	2000.7204609;2006.52495009;2016.07952894;2023.15649739;2039.85810816;2072.20596194;2087.84209051;2094.19814012;2110.34423048;2131.68542823;2141.53914273;2149.69664095;2159.59265909;2171.23928407;2185.51740317;2193.75977236;2210.72785029;2228.20020165;2247.94035364;2269.53604511;2285.02591785;2293.45717296;2314.38136273;2324.20890545;2338.54135297;2353.36866118;2361.92723176;2370.95333421;2384.978…	1512;1300;264;660;1380;14329;3176;3530;2162;618;209;451;316;2293;1764;620;905;542;5149;723;308;292;320;282;254;271;197;224;227;371;991;309;590;240;369;168;218;217;223;314;264;1093;500;371;415;158;223;284;984;505;465;289;2072;507;290;167;297;187;402;348;212;190;269;178;166;1086;201;253;176;166;318;386;485;203;237;226;987;3149;526;336;196;436;2594;402;550;193;250;260;283;385;432;252;179;206;308;180…	U	20130724	M	75.8	R
175	M2013072400727	2008.60006193;2023.57318376;2032.75136266;2038.18479421;2048.23518756;2060.41306572;2067.14765965;2073.04962539;2081.91866717;2090.80702084;2108.64166419;2124.41713732;2132.96938156;2138.9663751;2150.55624462;2166.92199685;2176.85830453;2184.65070503;2193.32556931;2207.67739293;2218.14503786;2224.70012572;2235.6471693;2245.74262396;2253.65957479;2268.65252995;2278.82353084;2296.56741024;2313.9351…	354;659;455;500;305;218;347;267;268;3084;1479;1247;286;539;267;287;386;566;363;823;595;327;1015;474;436;764;980;670;935;977;1011;1716;2320;792;1166;979;434;530;443;822;869;2142;1484;946;750;1397;320;519;613;1062;946;337;823;225;289;254;2268;533;356;282;382;237;381;1857;587;469;444;592;593;1019;335;799;759;297;468;656;923;970;777;1421;671;701;291;355;210;1066;2503;795;2538;1589;297;480;305;301;195…	SP	20130724	F	65.9	I
176	M2013072400340	2003.16317161;2015.20691357;2025.20194853;2040.24170973;2047.78283456;2058.7005743;2072.17835872;2088.2413679;2103.94232124;2110.75045825;2135.09539923;2150.9742807;2158.29004981;2171.66309701;2185.07815892;2200.27469376;2235.21074996;2247.94417404;2263.80234005;2269.10098799;2309.04154685;2324.66963774;2336.76219343;2384.54491434;2403.15869004;2411.35381273;2433.73454348;2453.00159978;2481.12209…	1986;249;243;1238;982;839;8881;3048;671;549;2155;813;384;2163;1729;323;501;3677;420;431;464;310;327;235;395;1080;459;384;241;285;349;624;499;469;230;324;330;369;491;431;2767;393;583;373;289;408;258;1496;239;401;467;502;624;244;399;239;633;3560;891;1115;1559;233;318;287;318;454;328;580;247;1986;344;2712;838;493;588;264;395;377;1087;1486;304;303;302;237;397;869;2523;408;310;7590;378;1391;1994;1530;…	U	20130724	F	91.4	S
177	M2013072400297	2000.7204609;2006.11005909;2039.85810816;2058.31080412;2071.7841959;2088.26552062;2093.77409694;2110.34423048;2170.80735828;2185.51740317;2209.85607208;2225.57488194;2388.15119323;2417.25896308;2536.88648496;2582.91713286;2620.3297005;2635.56194817;2641.76286054;2692.60039988;2776.13871198;2791.82369395;2858.48847818;2961.24673212;2968.33152013;3000.31931301;3032.48096496;3047.85714448;3146.67667…	520;418;636;358;4020;951;815;567;1055;501;351;261;278;380;298;286;257;279;287;970;253;563;368;388;328;284;406;258;946;669;264;872;1078;434;729;253;1319;2908;1280;1771;459;779;1119;447;530;328;2341;557;250;1246;1338;1509;1012;297;2103;1408;352;636;4447;3640;855;670;403;323;1982;945;249;370;2450;619;809;259;2696;584;546;307;1158;297;262;959;731;301;325;614;732;2448;267;379;2707;301;693;334;269;736;…	PUS	20130724	M	46.9	S
178	M2013072500357	2089.53607367;2102.26328092;2106.93979857;2184.21742164;2194.1940192;2353.36866118;2369.59830202;2400.86376858;2416.80277455;2471.3967159;2489.88689968;2497.30259508;2542.03223211;2570.66392338;2583.86091384;2641.76286054;2692.60039988;2707.56099447;2783.48546246;2791.82369395;2857.99173016;2960.74100436;2974.91793946;3000.31931301;3018.16543329;3036.06521392;3048.37036276;3095.77384136;3112.3489…	318;286;241;586;254;381;307;296;341;277;446;259;254;248;239;800;1703;328;570;465;473;374;329;315;257;303;254;350;733;692;1765;690;465;471;1016;433;269;1501;1985;718;461;296;242;2443;1507;352;392;321;328;482;2426;346;311;3189;288;431;1647;1661;1616;288;1414;2579;584;4641;2848;944;284;296;269;1393;585;244;1570;308;2734;473;302;321;4673;504;257;416;624;776;412;451;332;484;298;1403;3852;3206;2486;370…	U	20130725	M	15.7	S
179	M2013072500285	2001.01204094;2014.84979933;2032.10645045;2048.58744065;2055.36752853;2064.70787623;2081.31622088;2086.8666757;2103.98998054;2126.78297273;2164.02165951;2180.57606398;2203.76760797;2222.23064366;2242.538159;2279.85380292;2367.63798053;2503.52231364;2509.12847179;2532.08415897;2547.60195146;2553.25632998;2610.61550594;2631.1502332;2647.92298527;2688.87523725;2767.78282872;2787.93172811;3144.125815…	662;465;772;526;633;6011;1367;1873;1155;483;1551;706;981;436;514;395;407;412;458;1595;492;534;491;1958;662;668;404;426;1271;549;445;737;838;2361;803;562;650;1277;603;397;589;438;2516;606;921;1068;1049;1236;1853;1161;2696;4100;2502;548;402;1515;1466;768;1926;492;2560;875;790;590;439;529;652;535;2878;2857;495;1079;645;509;1478;1867;5362;1425;1798;2223;946;1911;1375;1496;548;549;788;899;451;682;496;…	U	20130725	F	70.4	S
180	M2013072500143	2000.30618295;2008.18495198;2022.73985481;2039.0213636;2055.7895353;2070.94079519;2086.99536169;2109.91852322;2117.16150234;2126.55355617;2146.25997798;2157.43938012;2169.51184367;2183.78418205;2208.54873321;2227.76253888;2235.6471693;2246.62158444;2263.79632792;2277.93817628;2285.02591785;2293.01302853;2306.80187084;2313.48900087;2323.7617391;2340.33606225;2365.53557049;2400.40915676;2410.876309…	1123;429;362;1337;808;12948;3801;1023;372;348;309;268;1907;3442;520;413;267;4916;535;278;270;258;194;277;395;230;267;358;1009;375;546;222;351;284;253;343;316;638;333;423;453;2707;418;525;345;264;3584;497;228;322;386;292;208;213;256;3393;225;246;234;201;439;441;388;525;314;278;199;199;327;229;4351;953;3579;384;968;228;213;309;442;193;224;239;321;399;248;2911;394;216;1594;193;222;262;694;308;2195;2…	AS	20130725	F	58.6	S
181	M2013072600006	2000.30618295;2006.11005909;2015.24777642;2022.32325602;2038.18479421;2052.01058792;2060.83364941;2071.36247365;2082.3414842;2090.38332799;2108.2161321;2123.98998493;2138.10913623;2150.12642089;2163.90250149;2177.29084342;2183.35098626;2199.40839718;2208.98446904;2215.96219828;2226.01232574;2234.77039854;2247.50072011;2253.65957479;2268.21083806;2279.26627382;2297.01190504;2313.9351599;2324.65611…	1280;1073;1745;2768;2387;2042;772;1106;1393;11259;4944;3890;1865;703;584;1154;952;1601;3036;2913;1095;4168;2151;2090;2481;4034;1593;2559;6440;3249;4833;7323;3091;4926;2259;1460;1831;3016;2624;2213;6577;3652;3261;2725;4410;631;798;1765;1521;2646;2387;744;2402;891;829;845;3753;1362;661;997;1027;384;811;1272;1061;5769;1219;1498;1975;1917;1611;1430;2110;2007;928;1121;2014;2557;2503;1643;2569;4170;166…	U	20130725	M	74.3	R
182	M2013072500162	2000.30618295;2017.74355946;2026.90825113;2040.27654612;2056.20963729;2064.6208732;2070.51916052;2088.26552062;2103.96321971;2112.04749744;2118.86757198;2126.98097132;2135.53847063;2142.82611774;2157.86994833;2173.83175847;2188.11854865;2203.32331918;2211.16380509;2219.89209782;2227.3249199;2239.59480554;2247.94035364;2256.30171163;2263.79632792;2273.5140312;2289.01769947;2310.3671139;2325.103369…	4339;1517;488;1324;2398;591;1159;2173;2538;953;634;1119;688;535;977;2475;1529;1236;589;1708;1404;466;2303;925;329;858;230;273;309;319;211;234;436;594;1189;2399;566;332;532;323;229;984;626;642;424;471;387;231;1034;454;257;3922;497;416;634;1530;279;310;307;200;222;731;566;638;878;218;277;199;211;539;341;613;313;400;233;228;386;243;323;325;402;400;220;284;357;3161;477;612;391;740;235;336;237;199;228…	SP	20130725	F	86.9	S
183	M2013072607005	2000.30618295;2011.50705765;2023.15649739;2039.43971399;2055.3694771;2071.36247365;2087.4187042;2100.98878664;2111.19577638;2134.68193244;2147.11888097;2169.94363808;2187.25132498;2195.49702248;2207.67739293;2229.07565858;2247.06113038;2263.35511778;2276.61047291;2282.3667009;2325.55066727;2354.71896331;2370.04993562;2399.95458875;2411.33192842;2431.42253124;2480.17081534;2489.88689968;2507.51748…	536;256;322;665;322;5730;1745;405;876;261;1576;1120;473;331;286;629;3663;314;454;925;300;214;201;238;572;327;593;2137;422;2226;306;209;219;236;374;480;1222;8915;3466;3617;1244;260;371;287;430;207;716;934;5207;630;271;209;543;717;589;577;300;316;255;300;2165;684;197;218;264;2151;1518;234;2274;188;212;4523;2998;6704;266;716;2051;220;281;1027;248;246;196;388;566;9466;1247;258;242;204;361;197;215;235…	U	20130726	F	24.4	R
184	M2013072700103	2000.17487178;2015.68993436;2032.52823445;2065.13292524;2081.31622088;2087.29393078;2103.98998054;2126.35181235;2142.76576184;2152.29660817;2165.32635505;2180.57606398;2187.12759228;2204.64509903;2220.90936728;2242.09573398;2265.15826608;2274.50460701;2292.80634065;2309.38399356;2318.36916806;2335.03667137;2349.0462553;2365.3668597;2378.55420028;2395.8884567;2406.86814649;2429.36132957;2448.26090…	3491;2348;3634;31434;8586;10477;7540;3087;1014;483;5754;2066;1761;3631;2061;2320;519;389;335;466;307;440;388;306;466;531;1139;556;526;272;333;312;763;4156;2052;879;494;501;468;906;805;4066;2253;493;570;340;339;459;263;660;286;324;361;237;231;240;676;384;246;237;308;312;440;527;428;404;2087;542;427;611;621;350;332;278;435;324;305;241;455;304;486;522;289;301;349;237;382;691;896;307;238;870;302;255;…	PUS	20130726	M	43.5	S
185	M2013072600222	2000.30618295;2006.11005909;2039.85810816;2070.94079519;2086.99536169;2093.35009755;2110.34423048;2170.37547628;2184.65070503;2194.1940192;2208.54873321;2535.95146397;2634.60861867;2691.63664568;2791.33285932;2857.49502595;2960.74100436;2999.81021234;3146.15513264;3160.25212056;3181.71972209;3193.26927989;3361.50231095;3430.34722623;3580.72848354;3623.73399235;3637.19139927;3660.80257602;3693.535…	365;275;351;3149;798;608;371;696;674;222;278;393;433;729;262;329;232;232;1654;456;418;862;276;350;1261;2089;678;413;219;573;1261;278;414;356;2559;402;2610;1727;1601;1376;360;1428;1780;541;423;4370;3291;685;377;278;220;1833;673;335;232;1965;533;650;240;259;3159;301;439;318;589;242;1039;430;514;249;471;594;5298;221;3239;486;217;252;476;600;292;401;2712;1548;4443;1768;1345;348;282;398;524;513;770;14…	U	20130726	F	69.2	S
186	M2013072600215	2000.7204609;2015.66363079;2039.85810816;2044.46333422;2055.7895353;2069.25451926;2087.4187042;2102.68819993;2109.91852322;2126.98097132;2140.68137835;2156.57837508;2163.90250149;2171.67125365;2184.65070503;2202.88815268;2210.72785029;2226.44981333;2246.62158444;2253.65957479;2265.56160643;2271.74559943;2295.67855204;2301.45926175;2309.47554036;2342.58043427;2347.52190681;2356.97034279;2366.43809…	329;352;275;347;593;419;656;636;319;461;194;379;217;1094;961;365;322;462;307;263;163;301;145;150;179;165;187;155;143;245;210;429;187;163;196;213;160;232;231;179;169;264;142;148;264;276;475;242;1653;170;187;667;217;304;149;779;418;663;171;145;277;186;145;273;207;161;212;219;143;1893;182;344;915;245;744;261;187;228;954;172;207;152;363;466;205;2150;146;208;1272;194;163;404;142;332;1544;148;214;247;1…	SP	20130726	M	51.5	S
187	M2013072600027	2001.54914817;2015.66363079;2022.73985481;2038.18479421;2052.4302958;2066.30522234;2074.315449;2081.49589394;2090.38332799;2108.2161321;2124.41713732;2138.53773377;2150.55624462;2159.59265909;2166.49050899;2176.42580943;2184.21742164;2194.1940192;2199.40839718;2207.67739293;2216.39867861;2224.70012572;2234.77039854;2246.62158444;2267.76918997;2278.82353084;2296.56741024;2313.9351599;2325.10336953…	845;860;2530;2233;1652;591;595;866;9013;3892;3046;1559;577;569;476;633;1097;832;1293;3259;2165;840;3617;1736;2322;4304;1634;2435;5300;2941;4079;6600;3039;4043;1784;1236;863;754;3674;1902;5430;2542;2089;3741;887;761;1516;738;1388;2324;2197;903;2410;644;631;3714;1210;673;483;425;1181;3957;4819;1278;1092;1407;1818;3149;940;1738;1932;889;1091;1503;1759;2378;1712;3533;1449;1129;1782;427;299;763;597;24…	U	20130726	F	1.2	S
188	M2013072600041	2000.30618295;2009.43041319;2022.32325602;2030.24612105;2037.7665752;2048.65450133;2059.57202971;2075.15955037;2090.38332799;2107.36519929;2124.41713732;2137.68058248;2149.69664095;2158.73121612;2164.33372659;2177.72342611;2183.35098626;2193.32556931;2199.40839718;2209.42024866;2215.52576175;2224.70012572;2234.33207886;2245.3032094;2253.65957479;2267.32758567;2278.38083167;2293.45717296;2300.1245…	346;312;901;323;827;476;331;355;3290;1014;1129;492;249;248;305;268;237;322;597;838;766;282;1290;612;457;907;1223;392;433;765;926;726;1144;2148;982;1479;561;450;586;1238;542;1391;678;670;1058;330;382;501;386;387;706;741;261;337;393;271;227;272;309;792;348;256;286;183;329;1255;469;375;309;274;368;534;274;317;499;501;281;253;420;513;655;514;982;415;341;507;315;306;210;571;1711;449;849;979;1006;239;3…	U	20130726	F	84.1	R
189	M2013072600070	2000.7204609;2010.26093961;2015.24777642;2039.85810816;2053.68968218;2071.7841959;2087.84209051;2102.68819993;2111.19577638;2118.01444957;2130.8296783;2150.98611214;2157.43938012;2170.80735828;2184.65070503;2202.88815268;2208.98446904;2227.76253888;2247.94035364;2263.79632792;2285.91267387;2292.5689279;2338.09278514;2371.4050992;2388.15119323;2394.04919011;2401.7731236;2411.78759138;2425.93486673…	512;163;155;617;761;5892;1615;498;267;228;213;209;229;1140;1785;238;244;210;3409;362;173;159;211;203;277;195;202;599;173;255;161;191;173;189;280;191;339;357;302;413;141;216;154;938;155;195;2696;356;182;190;777;220;301;195;834;224;149;321;212;379;1385;5644;272;274;2979;865;542;873;147;197;345;213;272;241;166;195;348;172;1714;1184;623;1035;429;238;301;4461;1783;181;183;174;324;332;284;3864;1382;374…	U	20130726	F	84.5	R
190	M2013072600175	2001.54914817;2039.85810816;2071.7841959;2087.84209051;2094.19814012;2111.19577638;2171.67125365;2186.81777884;2211.59980368;2536.41895257;2636.03867863;2651.79535594;2693.08234268;2791.82369395;3032.99286911;3147.71988765;3160.7748445;3182.76880579;3193.26927989;3430.89211575;3581.28533203;3624.8544792;3638.87534927;3661.36568872;3854.78540137;3873.88274563;4064.51099145;4157.65599601;4187.73575…	526;411;4062;942;729;493;892;431;367;616;604;339;484;371;401;518;369;443;690;487;732;1939;1051;1823;383;650;351;657;1867;475;551;1391;1551;980;2207;1113;722;3080;2735;856;493;349;1927;946;549;2091;1114;1578;508;442;800;1018;324;905;751;333;430;374;1313;3126;872;410;1011;583;490;768;1217;1490;4020;2814;426;5033;650;405;1272;566;1367;865;790;460;548;1043;430;815;1535;454;1191;1073;341;721;1654;1095…	WD	20130726	M	58.6	S
191	M2013072600117	2000.7204609;2006.52495009;2016.49547089;2023.15649739;2039.85810816;2072.20596194;2087.84209051;2110.34423048;2126.98097132;2150.55624462;2159.59265909;2170.80735828;2185.0840322;2199.84321334;2209.85607208;2229.07565858;2236.08562037;2247.50072011;2269.53604511;2280.59476551;2293.01302853;2313.48900087;2324.20890545;2340.33606225;2354.71896331;2371.4050992;2385.43153728;2393.59523526;2399.95458…	1253;788;346;232;1204;8364;3309;764;332;375;368;2049;1992;238;477;391;230;3889;490;279;191;230;252;298;189;227;214;169;338;957;392;379;164;268;301;313;317;696;291;288;393;244;328;502;268;285;227;354;2481;437;226;276;236;429;211;184;164;1934;209;218;197;176;274;394;405;571;318;350;1060;396;1332;180;552;2802;402;387;582;174;188;286;293;454;562;176;178;268;180;200;403;2134;297;744;171;226;725;376;27…	WD	20130726	M	82.7	S
192	M2013072600754	2000.7204609;2023.15649739;2039.85810816;2056.62978308;2071.7841959;2088.68899451;2110.76998153;2132.96938156;2149.69664095;2171.23928407;2185.51740317;2226.88734472;2248.38003096;2413.15484304;2537.35406116;2636.03867863;2693.56432928;2792.80549461;2859.97898505;2961.75250368;2968.83790494;3000.82845749;3147.19825884;3162.34327913;3183.29341334;3194.32029101;3362.58100713;3431.43704907;3582.3991…	729;322;618;380;5459;1478;702;414;285;1147;932;282;962;339;418;362;1023;353;495;292;368;329;1708;533;523;1105;346;509;1211;2085;785;514;273;328;1374;1295;411;1107;2212;401;340;3374;1920;1738;1592;391;1573;646;1655;335;442;3772;3296;853;290;423;326;1968;625;391;2272;573;704;3114;263;450;721;1088;288;583;433;740;586;3619;3241;580;291;431;276;817;443;518;1904;1311;3918;1939;1478;331;299;733;518;814;…	SP	20130726	M	37.8	S
193	M2013072700037	2000.13405743;2014.24430666;2022.15143074;2039.26788135;2055.61750536;2071.1900879;2087.24578499;2102.08972215;2110.17026583;2116.98716419;2127.23347803;2149.09043603;2157.26227385;2170.19728454;2184.03796694;2198.35802716;2209.23823348;2217.9620601;2227.14088816;2236.77747094;2246.87469297;2262.284384;2269.34664342;2279.51824103;2285.72096696;2294.15265291;2300.82039147;2312.84710141;2324.011352…	2687;400;465;3017;1388;19281;8034;1431;1465;1139;658;715;613;4963;3767;504;785;240;752;455;11908;1007;942;501;419;401;197;428;526;346;529;312;380;533;643;2512;1140;608;494;361;527;909;751;1271;322;799;680;468;390;741;231;932;708;326;341;655;4518;790;408;576;586;620;476;345;405;245;1403;222;243;323;271;313;333;615;830;866;1061;465;416;306;536;284;537;202;1053;5166;1380;1087;2186;218;377;458;406;72…	U	20130727	F	62.6	S
194	M2013072700795	2000.29839002;2040.2121671;2057.38209576;2072.09779767;2087.71292967;2111.46107025;2158.51039227;2171.00286706;2185.26339226;2210.44330116;2247.172803;2416.74763696;2535.32670007;2635.32664264;2641.52295253;2692.32372213;2770.91604146;2791.47997137;2857.60655254;2961.30716375;3000.36190377;3008.00026684;3047.87900678;3146.6587021;3160.22900446;3172.78177852;3181.68862644;3192.70871977;3360.872306…	337;295;288;3487;986;205;169;608;623;168;352;186;224;196;172;1103;168;198;426;203;158;157;184;1413;344;212;356;1033;175;307;1151;1367;377;280;316;205;157;555;1094;200;1159;361;1500;187;263;3061;162;159;1291;907;202;1146;212;678;1344;331;2461;2250;555;238;169;1048;160;241;1488;323;331;245;217;4207;294;181;330;336;174;678;239;237;485;214;236;4936;311;2844;239;169;482;311;228;2660;736;3289;1498;162;…	SP	20130727	M	0	S
195	M2013072700328	2000.59343518;2017.37071294;2032.52823445;2049.01087811;2053.67148883;2064.70787623;2080.88955983;2103.5610703;2119.88950225;2153.5978621;2164.89141404;2178.39434654;2187.56470091;2204.64509903;2222.67115419;2235.02272035;2242.09573398;2268.7165632;2275.39571389;2282.08444413;2330.07537399;2355.38659147;2363.55073056;2375.82284249;2381.7427249;2395.43150292;2406.41016876;2415.11904211;2429.361329…	239;179;388;327;330;3976;1135;487;174;177;735;807;198;171;191;152;327;170;157;205;156;196;200;163;160;186;239;160;161;179;182;243;168;238;222;175;1367;153;161;163;152;204;161;245;222;156;633;170;152;260;167;211;1569;374;638;166;156;289;168;1444;233;1385;247;157;305;175;424;1352;267;175;555;367;2285;171;173;495;4396;224;1226;902;156;1044;540;804;2195;2466;174;963;231;157;149;290;1833;670;213;435;1…	SP	20130727	F	93.6	S
196	M2013072700063	2000.41768393;2016.35003658;2031.92188571;2048.39824725;2064.51414276;2080.69125661;2091.36748969;2102.49889415;2121.40199316;2143.41521559;2151.64445141;2163.79968769;2177.7321602;2193.02061365;2203.97280758;2221.11127537;2240.96678594;2263.1294746;2334.31394672;2395.14206476;2406.11747564;2507.87059589;2524.24912233;2533.16223963;2577.95925599;2598.83809089;2608.83218014;2631.26826842;2637.9696…	161;179;505;281;4899;1204;405;341;190;184;207;851;650;200;206;157;644;149;153;143;254;182;151;204;157;142;197;176;238;148;1047;135;136;166;192;443;196;168;213;162;291;203;2269;514;293;478;157;149;145;238;1240;998;179;388;187;150;565;957;174;168;135;762;1471;155;2850;1075;699;1021;222;529;1510;149;186;170;4221;2328;143;267;140;1016;197;141;1274;788;175;4138;146;152;157;144;364;601;147;330;147;401;…	U	20130727	F	80.6	S
197	M2013072704610	2000.17487178;2009.39305308;2016.5302389;2033.37192964;2049.43435797;2065.13292524;2081.31622088;2103.98998054;2127.64542087;2142.33303006;2152.29660817;2165.32635505;2179.70324949;2204.64509903;2213.86902516;2223.55230287;2242.538159;2258.0498448;2263.38013917;2275.39571389;2307.58900355;2342.71427425;2356.74632204;2374.45773933;2397.71669846;2406.86814649;2413.74293273;2422.92425002;2429.361329…	507;221;360;897;552;7559;2138;895;441;210;191;1296;1117;457;180;330;763;196;270;193;221;193;191;187;249;344;232;221;293;192;214;207;279;209;261;462;255;189;219;190;238;233;445;221;228;239;1114;264;207;203;243;195;226;1710;225;221;201;203;196;198;239;258;185;269;209;311;1431;397;282;565;238;235;198;1025;192;1442;200;198;228;258;451;838;279;292;1279;906;796;8291;512;279;383;854;688;720;476;871;1809…	B	20130727	M	27.6	R
198	M2013072800057	2001.12579615;2007.33694519;2023.1161096;2040.2121671;2061.16099196;2072.09779767;2088.13579518;2094.48405106;2111.0357879;2132.78121385;2147.77067717;2171.86577918;2185.26339226;2212.18529499;2226.14655405;2248.05109357;2536.7280232;2552.16866951;2574.71318216;2635.32664264;2651.54805631;2693.28697064;2791.97053296;2858.5994888;2960.29622374;2999.34420179;3123.76118484;3146.6587021;3182.21295378…	519;410;353;317;260;3108;876;899;723;369;218;566;708;310;256;426;358;307;209;415;334;764;354;404;255;353;238;2900;606;898;252;380;1253;256;1701;475;365;208;604;1461;231;358;412;2332;238;290;2668;1562;1103;1677;443;944;408;976;262;2806;3224;300;1249;407;235;248;1834;472;399;218;2900;373;229;306;421;233;834;358;551;381;284;1409;6859;544;437;2930;298;242;518;255;325;725;285;344;2894;354;1224;4498;11…	U	20130728	M	47.6	R
199	M2013072800111	2002.78113574;2018.54193082;2025.1970396;2041.8840302;2057.38209576;2073.36164834;2089.40465539;2105.51111602;2112.31176679;2130.21699633;2135.34701326;2143.91110265;2152.06326767;2160.66163083;2172.29730115;2187.86135594;2204.78667639;2214.3637759;2230.95612817;2248.92955989;2265.65381179;2284.21232418;2295.73976621;2315.31540501;2325.13512086;2342.59505838;2356.97106931;2374.10101288;2386.31083…	3365;706;941;2607;1981;20019;9790;1854;2427;876;867;382;827;604;4260;2118;673;1610;1026;11340;1039;458;319;655;414;457;329;451;521;408;845;2909;903;645;338;466;981;685;1744;535;522;568;722;585;775;714;2625;1257;437;353;310;355;525;484;616;517;320;371;298;274;394;303;297;1052;404;304;390;1487;1514;926;664;312;343;370;990;756;418;334;358;380;316;3177;797;296;1336;867;746;603;2730;321;633;414;281;54…	WD	20130728	F	64.6	S
200	M2013072800138	2104.23724635;2185.26339226;2418.57099741;2642.95392432;2693.76866078;2792.95178787;2859.59260072;2961.30716375;2968.38866171;3000.87082062;3036.60411042;3114.41851661;3140.40549534;3152.9182308;3161.79671832;3183.26174017;3194.8099802;3363.56834977;3431.87088014;3582.25010582;3625.25613235;3638.7137955;3662.32552773;3729.07749333;3743.29829471;3854.58380587;3873.09883348;3925.41321313;4063.09364…	410;625;384;424;1401;645;587;446;467;392;667;464;957;1655;927;772;1720;450;823;1054;2992;1974;3176;601;394;515;760;402;497;541;1417;2629;816;464;433;2903;449;1481;2020;1624;2895;1805;906;3810;3169;1325;658;456;420;2719;523;2409;1132;788;4126;1029;435;1209;1193;847;492;458;1383;1032;877;1502;3035;4204;899;468;1200;453;518;667;1326;4247;3270;5138;388;817;1661;614;1145;663;669;678;1245;476;2046;1118…	SP	20130728	M	85.1	R
201	M2013072800158	2001.12579615;2024.36453576;2040.2121671;2057.38209576;2072.09779767;2088.55870464;2103.81271102;2111.0357879;2131.49890735;2143.91110265;2159.37075587;2171.43430115;2186.99519229;2201.74387721;2210.00791254;2226.58356838;2248.05109357;2258.60428868;2313.97800038;2417.20341118;2499.03106242;2513.88925035;2537.19521876;2553.10600365;2558.26448208;2583.6650098;2597.8317587;2612.51226233;2635.803018…	1849;532;1655;1033;17590;4820;814;1127;480;333;498;3387;1559;569;575;524;636;329;341;536;286;794;707;347;283;343;285;850;715;392;898;363;300;684;305;456;494;327;510;488;1182;879;867;1113;306;448;1268;328;277;1229;3408;572;911;304;441;357;964;1056;422;457;328;292;325;977;2917;459;621;334;1631;292;1254;1747;1125;2351;611;2127;727;352;4732;4192;1033;669;428;1937;891;436;388;283;2704;314;416;454;1142…	U	20130728	F	80.7	S
202	M2013072904623	2001.53956512;2025.61335743;2040.2121671;2057.38209576;2072.51903729;2088.55870464;2111.46107025;2134.06391582;2151.20439804;2158.9405521;2171.43430115;2186.1292044;2201.74387721;2210.87873371;2230.08126471;2248.05109357;2258.16406694;2271.38983131;2359.22138481;2400.36902305;2411.73702;2428.61204396;2435.01287126;2442.3386456;2491.61883654;2497.64041348;2513.88925035;2528.79241935;2536.26087156;…	4159;942;4116;2322;24619;10382;3212;1925;579;696;6620;2336;612;1640;1047;2588;516;568;660;543;1223;511;620;554;471;461;998;684;1904;519;503;521;577;546;985;711;1813;615;967;600;451;588;510;511;610;661;562;1558;906;581;2110;460;560;773;507;498;1274;4081;1375;2977;626;720;795;592;598;628;602;1973;604;831;460;2532;1417;2127;1002;441;3344;2612;1197;3815;2065;1478;875;766;3044;1640;695;2502;531;1850;1…	B	20130729	F	73.7	S
203	M2013072900796	2001.53956512;2016.87991144;2023.94834977;2040.63006696;2062.84164393;2072.51903729;2088.55870464;2094.90761966;2110.61054948;2132.35373441;2149.91642316;2171.43430115;2185.26339226;2202.61302871;2210.87873371;2227.02062663;2248.05109357;2270.06547546;2280.67139416;2412.19231098;2434.0979402;2515.28451163;2536.7280232;2553.10600365;2575.18393566;2589.32696558;2614.88403859;2636.27943794;2652.0259…	718;262;514;591;391;5707;1590;1387;1282;504;334;938;780;190;427;270;889;223;245;387;207;237;418;304;253;196;218;359;305;1058;295;435;302;294;247;196;249;206;270;1482;439;335;551;838;209;208;289;434;1077;1560;465;484;230;403;1229;239;237;224;1829;189;303;235;2700;1657;1039;1350;411;1102;490;1402;543;2684;2768;578;315;269;320;1344;441;302;2011;387;411;214;2900;297;225;235;333;399;194;643;216;282;32…	U	20130729	M	76.6	R
204	M2013072900758	2001.53956512;2006.92256096;2023.94834977;2039.37649922;2061.58108904;2072.09779767;2087.71292967;2094.48405106;2111.46107025;2127.22740855;2132.35373441;2148.19973849;2170.5714769;2184.8305521;2193.92942269;2210.00791254;2227.02062663;2247.61192632;2259.9252175;2269.62411138;2278.90198361;2292.63330243;2305.5169534;2313.97800038;2323.79481658;2330.50029207;2339.45630288;2352.92326917;2368.684703…	1065;1600;518;742;873;7696;2533;3811;2054;434;486;264;1322;826;810;1299;563;699;173;246;291;175;216;190;235;191;267;213;201;220;266;315;197;285;164;214;218;140;135;151;202;178;1786;613;190;180;137;425;1868;746;291;301;1271;365;194;176;210;177;338;197;200;153;141;157;204;981;200;219;188;134;137;136;160;158;238;213;219;142;188;178;136;159;261;277;1449;220;172;150;191;183;157;176;141;225;217;152;134…	BW	20130729	M	77.5	R
205	M2013072907007	2000.13259588;2013.98399505;2031.25739881;2063.46429925;2079.65933217;2085.64131908;2102.7784013;2118.69048239;2124.72638046;2133.79578557;2142.01752723;2150.25455621;2163.29152206;2178.1128417;2185.54187002;2203.07025262;2219.34439487;2240.54330425;2250.73574916;2262.72943232;2272.97067435;2289.94018169;2308.31814522;2315.05962631;2334.88977269;2346.19354537;2352.08200331;2361.15519457;2374.7968…	1561;937;2067;20783;7269;8199;4077;647;882;305;410;504;3747;2012;1359;2385;851;1688;299;321;331;224;358;247;290;244;285;271;369;220;482;816;278;431;297;174;190;232;233;391;2915;870;355;316;205;879;2994;916;361;413;1851;354;206;281;175;229;280;644;361;219;172;276;1288;276;228;213;199;249;323;395;535;252;180;254;318;240;323;171;341;1935;549;468;427;768;204;219;217;398;228;303;329;207;223;208;224;28…	U	20130729	F	69.1	S
206	M2013072900746	2002.64761066;2017.76963349;2027.45959132;2036.74916407;2048.60184263;2057.51310134;2067.7202292;2083.5039434;2089.91924326;2107.93272789;2122.56975012;2128.61098216;2146.35089988;2154.16164317;2168.08129531;2181.17037017;2191.23115567;2205.70535974;2221.98891478;2245.85830159;2252.0668531;2265.39889625;2278.76913409;2295.3117095;2306.9709957;2334.88977269;2363.88046731;2376.16313294;2388.9334498…	268;228;152;256;228;358;1946;721;604;523;258;195;247;173;492;486;247;309;257;337;211;170;177;176;168;201;179;203;165;159;215;182;160;245;182;162;192;157;196;175;326;344;150;150;538;231;365;324;154;214;1505;294;258;187;187;204;145;1219;189;147;143;160;167;225;160;150;141;147;2023;1153;211;167;145;170;159;148;141;162;153;185;226;165;151;162;1369;281;173;148;142;680;151;142;157;983;150;160;155;207;1…	U	20130729	F	50.1	S
207	M2013072900323	2000.33953928;2031.46738869;2047.96572862;2064.10288683;2079.020085;2103.85411037;2125.80855743;2152.64659467;2162.6440428;2178.77392312;2191.89479461;2204.17536089;2220.45423677;2240.33111758;2262.96210598;2335.1295273;2367.30479925;2378.2294085;2404.73167339;2427.6933096;2510.30053981;2531.3981187;2549.75250378;2578.59068947;2585.23168023;2616.17438878;2630.03776141;2637.22255724;2669.43192922;…	186;419;459;3999;1489;240;154;163;720;502;142;209;176;401;171;175;163;152;187;145;164;325;160;144;153;174;289;272;176;264;1283;177;198;270;159;554;199;146;157;144;198;585;1465;325;295;169;198;145;1554;174;410;257;174;147;176;700;721;207;141;2665;1349;143;598;2882;265;703;309;197;588;197;469;150;219;1464;1837;232;639;151;202;582;159;575;862;236;612;1155;5858;426;246;147;538;155;155;2113;1415;6399;…	U	20130729	M	54.6	I
208	M2013072900033	2014.8249523;2031.67958872;2063.88970195;2080.08634199;2103.20769577;2120.84520782;2134.66051222;2142.01752723;2149.38678056;2163.72674417;2178.1128417;2194.73581476;2203.50933116;2209.22121002;2220.22573188;2240.54330425;2256.95083464;2264.50890519;2306.9709957;2318.20892125;2331.72947519;2346.19354537;2381.63204393;2395.33111033;2405.4014188;2412.27934187;2420.08589258;2426.98423663;2432.049107…	151;544;4924;1648;395;150;127;133;191;867;866;146;167;141;166;670;170;159;130;137;170;145;162;167;309;182;139;132;129;134;127;247;127;149;131;133;178;206;295;166;166;154;1705;214;178;217;143;603;180;169;142;157;127;267;1851;196;259;722;148;174;181;165;1590;1115;203;205;152;196;415;960;446;303;1278;611;5276;285;964;394;936;158;159;720;1593;374;2270;174;127;212;658;215;1437;131;1130;162;627;1198;79…	U	20130729	F	0.8	S
209	M2013072900027	2001.53956512;2008.16584548;2014.803376;2023.53220771;2028.1121873;2035.20079652;2040.2121671;2058.22154286;2072.09779767;2087.71292967;2094.48405106;2111.46107025;2133.63630455;2143.91110265;2152.06326767;2156.79019236;2171.43430115;2185.69627636;2210.44330116;2220.46936621;2227.02062663;2242.78398639;2251.56601332;2263.89037654;2272.2729549;2278.01754195;2282.8841459;2290.41571778;2295.29585387…	298;314;217;181;193;142;239;302;1782;521;491;362;170;198;175;213;383;468;271;216;263;162;150;154;190;171;145;156;189;206;158;180;153;180;201;148;144;160;152;161;166;198;179;148;151;141;141;163;189;377;189;159;212;265;156;171;198;196;244;193;178;718;183;183;160;142;200;184;175;157;149;149;222;458;162;237;175;159;199;162;179;153;181;255;679;182;141;926;235;166;752;159;666;154;305;584;164;1299;418;1…	U	20130729	F	79.6	R
210	M2013072900251	2001.37704909;2007.59790187;2024.65169219;2040.94170903;2059.82041579;2072.45535006;2087.66915499;2110.59599439;2125.09675449;2131.08233231;2143.93740058;2171.49294809;2185.77119781;2200.53188385;2210.5456933;2221.89348406;2226.70336416;2247.75380471;2263.16655463;2270.23021245;2280.8466755;2286.6077699;2299.04136637;2315.97033828;2335.20292121;2399.28930941;2411.57448374;2428.00429244;2455.05344…	471;294;215;461;363;4489;1228;390;148;181;151;730;950;156;209;120;187;411;128;157;125;130;127;123;120;149;199;122;120;127;247;174;180;290;284;171;197;1246;213;158;130;173;158;121;135;720;143;121;136;171;125;196;157;129;164;126;198;186;1940;195;403;141;121;133;129;130;192;1555;685;149;131;124;203;510;791;122;280;201;1081;823;6820;337;593;292;150;614;322;126;1127;1742;162;122;194;469;135;858;132;17…	PUS	20130729	M	83.3	S
211	M2013073000166	2000.28186148;2007.7489668;2022.72568314;2031.90602103;2036.92239919;2048.65177117;2065.04624641;2073.05739501;2080.66146725;2089.97457593;2107.38730599;2113.3499539;2124.01886008;2138.57243872;2144.57978386;2149.73575962;2158.77387176;2164.80999526;2176.47529884;2183.83647726;2192.07863486;2199.46658066;2208.17446465;2216.89984398;2234.40308914;2246.25734178;2256.82122396;2267.41030048;2278.9102…	296;534;437;322;432;349;447;290;358;2135;1011;631;1054;367;235;264;214;385;255;422;338;342;833;623;1034;473;500;982;771;633;827;842;939;1465;2203;689;881;593;384;416;238;612;642;2230;1095;1001;844;1163;278;316;347;327;415;783;801;272;709;389;248;371;1740;530;291;300;584;421;277;437;403;1548;388;426;525;599;796;295;684;574;236;294;427;624;804;638;1024;362;332;447;273;291;247;786;2158;494;1974;1221…	U	20130730	M	79.6	S
212	M2013073004604	2000.33953928;2007.88988421;2017.13667198;2023.87445337;2032.31189343;2048.81353056;2064.52837348;2080.72820698;2102.99539501;2127.53513155;2143.10478612;2164.38501714;2178.33721766;2194.52354662;2204.17536089;2223.09952493;2242.1021086;2258.07157686;2263.85184481;2276.32601511;2299.58063386;2309.00447076;2319.34730781;2336.03294049;2349.60453643;2366.39552059;2377.77372747;2383.24470631;2389.178…	427;340;345;308;1537;883;8604;4069;1195;601;480;2807;1918;242;504;446;5026;515;611;250;190;316;340;264;183;197;227;252;225;413;1333;585;385;277;261;220;227;432;429;782;266;327;352;462;358;302;576;327;231;374;2288;395;291;266;403;297;245;665;1260;205;178;446;358;577;411;357;266;218;762;2833;401;536;1046;188;295;309;544;475;243;200;182;397;180;200;242;1878;1680;460;242;286;574;982;518;1711;1175;194…	B	20130730	M	74	S
213	M2013073000225	2006.35294538;2014.6600781;2021.31835959;2040.10470785;2049.32132793;2058.97948433;2071.1900879;2086.82245867;2093.17693944;2110.17026583;2131.93811376;2170.6291287;2184.03796694;2192.27703932;2210.5456933;2227.57845585;2247.31422699;2330.27526558;2376.17093125;2390.20972706;2400.65275497;2407.02070321;2412.94147039;2426.63297762;2529.63991824;2536.17926573;2551.15853257;2557.72604387;2625.299441…	310;167;238;230;180;213;1610;544;588;563;210;438;607;265;367;278;229;168;180;181;164;205;165;178;184;336;394;199;221;386;374;1132;213;327;357;261;304;170;337;206;207;1854;326;782;267;357;498;180;535;1520;209;1702;259;308;164;1887;435;185;194;307;589;1951;248;176;502;3757;270;222;170;1239;1023;236;1861;680;1053;192;2399;2460;335;232;746;908;181;387;2308;404;621;5467;631;256;278;960;240;949;6700;59…	U	20130730	F	77.5	S
214	M2013073000171	2000.75864383;2007.47006153;2015.03333367;2023.0316391;2031.46738869;2047.96572862;2064.10288683;2080.30111303;2095.70314909;2102.99539501;2125.37701975;2141.80521869;2151.34423179;2163.94971;2178.33721766;2203.73619691;2221.33582984;2240.7738017;2263.40695418;2273.20435269;2279.4497576;2292.41313809;2301.82270576;2308.10615553;2317.99696775;2326.1047432;2336.03294049;2347.33994761;2365.03192144;…	757;448;751;360;1912;802;18422;5407;909;2498;947;541;405;2383;1600;690;488;2599;566;378;303;189;273;257;416;208;367;341;260;200;370;916;686;973;435;218;233;339;258;384;488;910;442;290;599;279;402;626;361;350;309;1600;296;230;267;185;343;459;370;267;277;224;277;1342;231;238;183;315;445;573;341;391;287;358;313;385;470;1412;472;339;328;493;194;181;277;239;433;515;206;197;188;207;341;1154;1189;259;21…	U	20130730	F	63.9	S
215	M2013073000011	2064.10288683;2080.72820698;2091.41930538;2164.38501714;2177.46393388;2412.52669525;2688.75279841;2769.17411451;2788.84549494;2958.31047088;2966.93836347;3031.27265967;3046.17618714;3075.57453217;3144.19057386;3159.3656038;3180.35599037;3191.40347622;3297.03301647;3360.47254012;3428.87517605;3579.98648202;3623.03521302;3636.50533552;3660.13791476;3693.46478199;3853.6778887;3872.2038977;3885.54684…	1509;424;256;372;427;257;464;428;347;266;251;234;426;572;1305;805;486;935;242;297;505;929;2614;908;410;580;2548;1289;272;440;467;4285;2376;331;282;1146;1493;1606;1304;375;1666;3383;795;257;230;413;7017;3081;879;472;299;634;1917;1011;358;1952;232;353;731;889;1801;755;394;786;233;950;539;603;515;867;415;1106;775;537;2680;2770;726;359;572;640;547;482;1254;1543;4582;2031;1075;371;592;1013;337;818;497…	U	20130730	M	17.2	R
216	M2013073000018	2000.75864383;2008.30974914;2016.71591982;2032.7342092;2045.84696362;2064.52837348;2079.44705204;2102.13684894;2122.35744143;2127.53513155;2142.67155462;2152.21243135;2165.25575851;2179.21067095;2193.64712639;2202.85799614;2220.45423677;2230.60279982;2241.21652824;2256.73868739;2274.98790509;2318.89715197;2330.16379284;2337.38837899;2349.60453643;2374.58515089;2395.1195021;2407.48145367;2428.1536…	214;198;193;615;525;5280;1588;357;196;216;307;319;898;807;144;329;279;138;1669;264;204;148;174;160;145;170;326;445;249;221;156;154;165;339;281;525;262;154;201;316;157;224;353;298;191;150;165;156;772;202;182;360;172;139;142;628;153;187;231;147;182;277;284;170;415;837;6138;160;643;210;147;144;191;223;196;134;154;187;191;527;482;246;147;228;1181;172;283;732;450;145;144;142;162;492;139;148;226;1644;4…	U	20130730	F	81.8	S
217	M2013073000256	2007.68220195;2017.348838;2030.83525116;2047.75412368;2063.46429925;2070.70189637;2080.08634199;2096.34406218;2104.06641165;2119.55224557;2135.52540825;2150.68850757;2157.63748958;2164.16200864;2178.98620939;2196.48916158;2203.50933116;2219.78504218;2235.23441547;2241.87148089;2251.62310935;2266.28905706;2280.55471875;2287.25671046;2349.36336104;2381.17606749;2396.70312205;2405.85964924;2467.6473…	577;266;574;1255;643;322;1364;1334;556;919;419;607;461;1709;867;854;643;1127;267;240;264;628;317;282;246;280;323;443;233;288;282;366;431;345;470;814;241;806;523;243;238;434;794;427;521;296;388;241;1299;421;431;507;289;1234;369;387;248;961;331;418;552;1204;1512;255;645;641;1039;273;384;383;332;453;3031;247;506;451;728;3856;302;329;750;432;582;265;666;414;841;261;607;325;3230;3603;238;253;291;953;3…	SP	20130730	M	77.8	S
218	M2013073000318	2032.31189343;2064.52837348;2080.72820698;2087.99527691;2102.99539501;2164.38501714;2179.64746117;2412.0678242;2689.23669585;2789.33815637;2958.31047088;2966.43049736;2997.48880881;3030.24616057;3046.17618714;3144.71324914;3158.84172525;3180.35599037;3191.40347622;3359.93239784;3429.42079055;3528.33379402;3579.98648202;3623.03521302;3636.50533552;3660.70152396;3672.54729706;3730.35497597;3740.033…	417;4828;1054;456;362;953;503;483;895;558;566;497;348;694;480;1011;991;1020;2008;718;1059;459;1327;3992;2455;2298;342;410;376;534;328;1310;1319;513;360;642;676;384;1589;2966;962;440;1032;2656;2662;2045;489;3389;3024;786;848;6451;4655;1796;792;669;3343;1483;716;3292;394;474;1913;364;2409;382;907;1371;1748;1775;412;391;520;341;464;1688;476;1719;742;1007;1245;616;367;392;2174;4336;1457;855;1373;998;…	U	20130730	F	43.9	S
219	M2013080100023	2005.56199748;2021.78386874;2029.71090436;2037.23527635;2047.70927672;2062.41875335;2067.47432372;2073.38044127;2080.14077633;2089.87835475;2107.71966326;2123.50086819;2137.62646721;2151.36946402;2160.84373167;2176.82542602;2183.75495819;2191.12984446;2198.95231378;2208.53233885;2215.51291565;2224.25437009;2233.8901615;2246.18448973;2266.89843019;2278.398684;2295.70446515;2314.41581008;2323.35307…	366;723;288;664;412;214;220;233;254;2521;931;857;349;200;191;258;311;371;347;866;665;355;1114;586;702;1146;484;598;2746;856;1191;1814;793;734;288;471;402;272;938;449;1138;748;571;1045;330;335;462;732;877;337;642;358;289;310;1194;374;204;272;1707;2022;1502;411;318;515;557;1665;523;717;667;379;236;348;563;665;257;503;972;553;675;636;332;201;248;645;1841;434;907;1213;1149;187;168;251;387;286;175;209…	U	20130731	F	2	S
220	M2013080200012	2000.397109;2025.80213814;2037.51757338;2052.6303089;2069.91059762;2085.56768671;2100.85869478;2108.52531337;2124.32868274;2141.48032195;2147.49982153;2157.40749042;2169.06756713;2182.92794527;2197.70336458;2207.29070607;2226.52850864;2245.410407;2267.46719036;2277.64981398;2305.65915279;2311.90689111;2321.74198864;2332.04664434;2338.33030895;2372.59039933;2386.6370598;2392.08570148;2401.63590015…	434;163;765;431;6194;1908;382;394;183;176;218;194;1075;746;218;197;228;1615;225;154;130;189;155;185;193;1149;154;145;189;409;167;140;169;228;182;297;139;173;185;155;166;148;201;225;206;139;184;919;282;162;176;151;324;189;141;127;164;640;144;193;210;209;817;3943;132;244;1018;211;153;190;157;159;195;220;139;136;163;601;530;165;135;152;310;568;152;135;131;567;251;1481;441;131;154;228;134;197;1986;47…	U	20130801	M	32.7	S
221	M2013080100054	2000.16947372;2006.80747455;2014.70462686;2021.78386874;2036.81688431;2051.48660162;2061.15584385;2071.69210525;2080.9866047;2089.87835475;2107.71966326;2123.50086819;2137.62646721;2148.7892436;2156.96533847;2164.72566457;2175.96002112;2183.75495819;2192.43260604;2198.95231378;2209.84034478;2215.07630182;2224.69190171;2233.8901615;2246.62420662;2254.10608074;2267.3402013;2277.9558202;2299.7075481…	696;678;817;1634;1660;831;462;562;648;6583;2450;2101;900;422;459;572;753;698;658;670;1798;1494;601;2411;1308;2554;1988;2797;1058;1647;2728;1585;2657;9334;2597;3690;1972;989;860;678;2162;1297;3657;2144;1831;1574;2609;546;720;855;667;776;1615;1561;534;838;503;269;480;598;2228;889;555;498;520;281;676;725;626;3421;1014;827;782;1046;1026;848;767;1473;1283;597;645;1000;1510;1809;1257;2389;1229;1338;514…	U	20130801	M	74.4	R
222	M2013080100131	2006.80747455;2015.12070334;2022.20068793;2030.54624665;2036.81688431;2047.70927672;2066.20984127;2072.11412371;2089.87835475;2107.71966326;2123.92821749;2137.62646721;2149.21917109;2158.68863178;2164.72566457;2175.09479103;2184.62193635;2191.99830848;2199.38731058;2207.22472625;2215.07630182;2226.00475879;2233.8901615;2246.62420662;2253.22520466;2267.3402013;2278.84159151;2296.14907731;2313.0767…	743;723;1412;650;901;874;502;624;5372;3431;2738;1258;443;408;541;448;683;648;497;1661;1109;553;2188;1057;835;1694;1716;1488;2122;2068;2398;4659;5836;1534;2276;2000;937;485;544;1374;2291;6043;1976;1952;3260;881;757;1258;2208;2777;1792;2065;705;1014;611;570;4516;925;665;759;916;1338;7103;1422;1388;1418;1753;765;941;1754;1340;633;1131;1439;2184;2272;1512;3503;1321;1136;1165;617;488;809;4016;10300;37…	AB	20130801	M	63.6	S
223	M2013080100285	2000.3040056;2004.87544243;2014.45091261;2022.79611704;2030.74018163;2037.4421033;2044.15516406;2054.66662203;2061.40822789;2068.16097376;2076.19432881;2086.36417996;2091.45850568;2108.48485303;2124.72438362;2140.5969492;2147.04874859;2163.43714061;2170.35632126;2178.58732261;2183.79394687;2194.66121516;2202.06649959;2209.484366;2225.23432388;2238.40239273;2246.76243803;2253.81466804;2262.2036693…	208;255;649;212;230;385;340;497;359;347;737;490;754;879;1225;555;393;503;708;390;359;369;378;856;1416;333;344;263;300;266;266;156;182;242;207;187;177;176;182;149;157;254;299;301;289;205;128;144;171;220;250;183;231;338;492;211;183;199;167;153;487;271;877;231;499;189;180;175;159;150;121;247;382;204;211;175;180;121;136;148;155;819;277;176;180;144;171;165;204;165;153;143;204;156;266;162;210;192;163;1…	SP	20130801	M	58.2	R
224	M2013080100793	2000.58402111;2006.80747455;2023.03445739;2028.4582186;2039.74654605;2061.57676999;2071.69210525;2087.75952363;2094.1192941;2110.70070849;2132.91264676;2150.07915716;2159.11956436;2170.77126262;2186.7901465;2193.30133228;2209.84034478;2227.31800921;2247.50377151;2258.07218659;2270.43382286;2279.72753766;2293.03771009;2307.27858697;2314.41581008;2324.69517258;2340.3820479;2353.87056057;2370.560575…	2386;4119;1033;976;1988;1779;12301;5563;9812;5167;1575;475;375;3057;1219;1664;2994;679;1907;203;371;356;256;197;291;364;413;387;206;394;479;768;246;707;483;193;175;195;367;388;3761;1046;270;134;400;218;572;4037;721;205;196;288;308;327;139;302;444;311;232;228;216;132;507;217;156;163;142;211;158;257;181;472;627;345;234;218;254;335;219;553;454;329;267;299;265;122;218;156;176;151;195;240;400;245;470;…	BW	20130801	F	80.7	S
225	M2013080100758	2022.61755082;2073.38044127;2089.03069122;2106.86832931;2122.6463007;2183.75495819;2215.94957318;2234.76719145;2270.43382286;2277.9558202;2301.0426959;2313.96940581;2336.79175551;2353.42030964;2370.1087072;2386.85694963;2400.93533678;2416.42445495;2471.9574586;2488.60322657;2511.81635023;2527.66371034;2542.15682561;2570.79822816;2587.77769646;2598.65535885;2603.86589618;2691.80848056;2700.0083253…	299;276;475;368;275;326;279;321;291;313;296;321;351;600;575;289;325;387;326;596;300;316;405;281;370;413;325;945;418;345;887;282;295;464;361;422;352;344;347;608;1242;576;1356;686;932;367;349;297;507;1587;671;633;311;340;288;912;422;605;283;294;632;454;289;425;2178;381;326;1791;363;1510;1475;1400;1061;873;2280;683;2044;1303;1321;314;1476;292;363;353;3166;929;470;389;364;689;478;348;319;716;2753;401…	SP	20130801	M	50.6	S
226	M2013080100324	2070.8481994;2086.06524523;2092.8465535;2168.61113719;2183.75495819;2246.18448973;2692.29047451;2705.80406057;2775.84410692;2791.53172157;2836.3881545;2857.71006369;2960.47293721;3077.44040471;3128.71742839;3145.90505912;3159.4803865;3181.47224012;3193.02258467;3206.70029413;3430.65618911;3581.05156196;3623.50026932;3639.20298969;3693.86703461;3818.22302379;3853.97024255;3873.06559848;3937.061046…	816;303;245;165;557;219;826;164;166;261;193;272;168;271;753;1226;442;313;564;330;230;1281;1214;904;217;185;1024;872;477;249;841;352;1748;168;2449;180;206;1198;1067;1225;331;384;529;261;1093;359;540;195;2276;2477;200;752;687;356;439;171;228;1075;173;204;169;296;3100;244;268;398;187;689;242;193;221;210;438;187;2016;514;2996;541;1724;775;170;217;365;363;233;2640;209;206;2524;1988;316;173;278;190;291…	U	20130801	F	84.7	R
227	M2013080100744	2000.16947372;2006.80747455;2015.95298737;2021.78386874;2028.4582186;2038.49071459;2052.32648776;2061.15584385;2070.00446832;2090.30225206;2107.71966326;2126.06561941;2135.91173891;2142.34557515;2151.36946402;2177.69100572;2183.75495819;2190.69567801;2202.43351188;2208.96829712;2218.1335164;2229.50763402;2240.47214746;2272.64486378;2280.61365865;2297.03843276;2315.75528517;2325.14262592;2355.2215…	199;269;271;273;247;216;188;279;250;346;282;251;196;208;194;213;398;200;200;284;236;179;194;201;256;197;185;250;321;347;193;241;192;183;190;201;303;185;206;200;184;206;215;242;314;240;197;186;668;261;201;178;180;180;181;401;211;207;182;181;196;493;217;266;189;212;202;212;244;489;298;733;337;197;307;214;179;198;188;330;178;349;204;518;410;193;212;222;214;211;182;195;199;203;189;249;218;269;975;178…	SP	20130801	F	42.1	S
228	M2013080207022	2000.397109;2013.70418804;2020.79166027;2037.93661152;2053.8922444;2070.33298027;2085.99167667;2108.95164938;2125.18461348;2129.89533943;2148.36044535;2169.50003027;2182.92794527;2199.8804584;2208.16332583;2226.96670957;2236.17897175;2246.2905913;2262.60537133;2277.20661288;2283.85919528;2292.2998458;2306.99723625;2314.58710277;2323.53244986;2339.22867128;2352.27447766;2369.42435896;2387.99863287…	1688;399;1088;1652;1446;7574;6239;3014;750;823;964;3009;3964;548;1364;822;583;7012;1038;356;478;453;422;299;898;671;456;479;808;660;1975;1349;475;223;460;255;361;555;546;1465;1999;669;744;449;374;411;1006;646;582;1037;7120;1226;433;520;685;1223;346;225;2547;328;218;236;245;300;307;239;204;713;808;1037;970;432;586;321;447;458;345;6027;1488;4444;1460;884;225;290;847;406;363;528;702;253;541;332;283;…	U	20130802	F	78.4	S
229	M2013080204696	2000.26574323;2011.94412883;2019.88795704;2036.24237387;2051.39685366;2068.30058599;2083.99785933;2099.32745529;2107.01318032;2127.14724542;2145.65111808;2167.7008364;2181.59317506;2196.40213776;2206.44821786;2223.0960493;2244.65488424;2259.67491758;2268.09017932;2276.96517018;2282.74316622;2289.8645534;2310.84749692;2322.94463023;2336.87272424;2349.93977726;2368.02286173;2385.72036896;2399.37852…	519;388;577;1542;975;12014;4795;1020;1934;756;612;2139;2173;263;654;665;5088;484;391;276;261;276;323;251;241;203;205;381;423;1345;476;524;193;196;376;381;769;576;321;366;488;383;593;524;453;263;289;2723;266;220;288;363;522;227;482;895;199;778;415;666;509;357;301;249;661;242;634;2900;1162;889;1758;180;368;362;377;599;223;201;703;241;178;212;250;2367;232;2082;1124;598;377;207;334;581;508;411;264;23…	B	20130802	F	73.1	S
230	M2013080200271	2038.00681915;2069.97887199;2086.05924164;2169.56654162;2183.42853622;2691.41070979;2791.18527783;2857.39474418;2959.69569152;2999.29074646;3145.70116812;3160.3266857;3181.80437913;3192.83357229;3361.66116955;3430.52998977;3580.39878517;3623.97216231;3636.87146669;3660.48635534;3853.33603754;3873.01146783;4048.80783156;4156.17391612;4165.78611213;4185.64661106;4226.72140075;4258.8757588;4365.9180…	277;2180;548;485;597;763;440;600;283;302;2257;621;526;817;407;453;1263;2377;627;441;754;1321;343;373;411;3327;486;417;2890;1464;1359;1533;405;1580;1349;1312;4101;3595;503;281;1920;856;510;2116;493;3233;326;331;887;413;1089;404;357;386;451;423;280;6850;3159;349;275;415;739;620;377;2696;1694;5027;1166;1243;391;392;756;698;579;1297;1591;2059;347;493;702;379;531;466;2711;303;1154;929;358;1189;1322;13…	SP	20130802	M	62	S
231	M2013080200172	2004.55079461;2009.95707767;2021.20896124;2035.84185513;2050.94833632;2058.52268576;2071.17787588;2079.63638874;2088.53652871;2106.82040383;2122.61734266;2135.46933965;2147.49982153;2163.88139938;2175.12600621;2182.49413477;2192.91758334;2198.5740717;2207.72699421;2214.71351659;2233.54494045;2244.97038007;2252.45675101;2265.69864741;2277.64981398;2294.96857597;2311.90689111;2323.08476932;2339.677…	244;466;754;600;1249;330;293;292;2877;1123;1053;298;182;296;326;492;433;398;806;779;1017;607;429;781;1035;489;855;2812;1073;1335;2056;923;1002;651;455;367;322;712;685;1741;854;754;1143;308;375;445;359;526;842;714;280;882;363;225;1383;486;252;261;221;3321;1731;482;493;499;651;2004;690;676;630;269;378;531;688;834;659;1304;571;899;619;335;258;257;700;1798;553;1203;1804;1286;207;256;146;540;152;257;2…	U	20130802	M	32.7	S
232	M2013080200763	2000.397109;2020.79166027;2038.35569309;2051.36876431;2055.99633894;2069.91059762;2085.99167667;2091.9320976;2109.37802883;2127.75344858;2157.40749042;2169.06756713;2182.92794527;2197.70336458;2208.59970092;2223.90021604;2246.2905913;2409.83705677;2428.11232366;2534.54642983;2550.94479273;2634.6905924;2650.45511268;2671.54825645;2691.76128838;2701.41354997;2771.9136194;2790.54100132;2856.72925596…	181;138;260;174;214;2964;758;480;351;181;129;545;480;141;203;125;373;166;128;239;152;233;164;130;1061;157;203;204;403;154;175;481;1302;224;386;204;935;707;155;281;282;133;679;1004;199;122;114;1995;1315;143;235;2897;134;921;402;838;187;177;138;638;1519;249;1636;159;158;393;115;159;1474;708;113;316;4864;459;184;405;134;415;134;285;183;1587;693;5036;244;224;133;1421;154;114;362;2310;132;2045;185;112…	U	20130802	F	84.5	R
233	M2013080200300	2000.0554292;2005.4549764;2014.19286892;2021.69777717;2038.42587076;2070.4012338;2086.05924164;2092.42407054;2109.01849461;2125.25115154;2131.24746116;2139.39896742;2146.7057514;2157.47389435;2169.56654162;2184.29639226;2208.23073195;2224.40617649;2236.24752816;2246.35966201;2262.67537932;2267.97977559;2283.48677633;2291.03801117;2308.85530723;2322.71167639;2339.75404465;2354.15433103;2369.503542…	917;783;209;592;1046;8920;2741;2101;1616;433;475;163;408;228;1497;1651;840;515;202;3186;441;440;259;308;168;262;229;169;204;160;143;277;775;326;482;360;269;164;214;281;283;975;416;298;393;199;150;275;808;362;244;262;2014;313;167;143;285;339;391;286;211;237;151;862;153;166;249;148;303;240;322;311;344;253;567;204;996;155;412;2361;631;442;653;190;142;180;212;181;298;369;173;150;226;150;143;177;292;1…	SP	20130802	M	65.8	I
234	M2013080300181	2004.06548953;2013.22617405;2020.31924365;2037.4775638;2053.02441531;2069.47584781;2085.56884308;2101.29846786;2108.54548595;2124.36170836;2130.36169977;2146.259721;2156.60368572;2168.7032085;2184.74400477;2200.40824722;2207.82478802;2224.44826169;2245.53586174;2261.85910316;2267.60839611;2275.58106064;2284.45606474;2289.78939832;2299.13776786;2306.71951225;2312.97271896;2321.92062712;2328.642951…	3294;973;2135;4153;2268;21204;15483;3442;7603;2444;2719;1783;629;6541;3743;976;3565;2035;16858;1678;1758;383;939;479;343;471;567;853;805;824;740;580;527;438;1083;3632;1955;1080;620;462;510;1128;964;3753;1528;973;966;528;820;555;3234;1406;535;465;2067;563;679;342;937;1654;632;705;338;440;318;632;601;466;395;264;327;256;294;360;692;1162;589;1238;783;2733;610;5668;338;1235;1678;882;457;578;960;263;2…	AS	20130803	M	42.4	S
235	M2013080300278	2002.25728556;2018.0078874;2025.49084237;2032.15430831;2041.33493888;2057.24247739;2073.21345725;2089.24787777;2104.07254807;2112.14276393;2129.18453272;2151.01473281;2172.09647928;2186.35382899;2203.69960368;2210.22239041;2229.85005578;2238.16400137;2248.68849476;2264.96332893;2287.49478329;2295.03065829;2308.80522988;2315.93120272;2325.74777671;2333.34787275;2340.96066345;2356.22432851;2371.989…	2501;443;635;353;2149;1025;18590;6739;1300;2049;869;822;3134;3703;552;858;642;328;11532;974;728;356;245;305;508;350;387;356;367;652;583;2215;414;930;576;308;222;429;667;575;1117;505;719;512;241;452;344;188;725;547;337;515;3892;620;422;406;185;599;756;334;253;1156;358;250;238;295;600;414;702;789;417;380;487;349;855;3812;1123;1052;1261;184;223;281;291;369;488;713;365;246;216;204;776;182;178;185;376…	U	20130803	F	85.2	I
236	M2013080400702	2000.04961604;2006.68300563;2015.40632011;2022.06560034;2039.18111041;2055.52994558;2071.10187303;2087.15698984;2093.51192204;2110.08080334;2130.99241963;2170.1069129;2183.94754631;2209.14786746;2226.61314047;2245.90578451;2336.90854569;2387.40380368;2411.94583781;2536.10249206;2551.55165986;2573.16637881;2582.59296597;2611.92663257;2619.9991222;2634.75210535;2650.02510645;2692.25694423;2705.2823…	683;548;201;291;471;352;4269;1333;1284;1064;408;761;1172;474;292;728;208;209;278;568;337;232;287;209;206;563;330;1376;262;281;272;668;772;423;245;431;248;229;220;240;2111;695;645;1180;297;601;1217;1847;502;401;287;359;1014;1709;324;1172;616;3137;415;582;680;5297;308;308;1971;1345;2015;896;533;1138;387;304;3071;3005;304;265;1438;498;474;322;2623;458;376;434;4821;491;205;312;384;258;951;245;334;436…	SP	20130803	F	78.2	R
237	M2013080300199	2001.74317717;2017.07508844;2026.21994411;2040.39483041;2056.71694932;2072.68497931;2088.29389707;2110.33264674;2130.35472252;2151.33235436;2158.63500653;2170.69063914;2185.37602096;2202.71809075;2210.1097974;2228.42619761;2236.29985167;2248.13707106;2263.08883984;2269.26023815;2281.6289123;2295.36304692;2314.03804567;2325.19097005;2341.74776903;2353.86777424;2384.08189403;2402.21432612;2412.2171…	1394;265;341;1351;839;9185;3886;979;420;407;240;2311;2483;213;467;432;295;4947;601;1225;322;232;248;414;279;201;219;417;1280;333;631;340;243;472;317;307;384;795;287;364;533;263;228;299;445;529;450;232;195;333;489;3659;456;274;287;248;557;452;276;198;258;3017;240;189;194;396;502;634;215;306;511;212;801;883;4501;529;1023;193;326;321;219;461;561;227;309;200;324;198;411;1963;292;193;2076;235;383;241;…	U	20130803	M	52.3	S
238	M2013080300193	2001.32963803;2016.65991967;2025.80380641;2040.81250954;2056.29759672;2072.26395333;2088.29389707;2111.18266864;2130.78178081;2149.61593229;2159.49497854;2171.55307643;2185.37602096;2200.9807144;2210.1097974;2229.30034383;2238.05148919;2248.13707106;2263.96994005;2269.70138239;2281.6289123;2293.14500346;2301.13510866;2308.24939395;2314.03804567;2324.29772403;2340.40308179;2353.86777424;2371.88229…	2020;464;360;2123;1097;14144;5625;1217;337;489;511;3230;2722;398;597;506;376;6694;577;582;333;345;195;227;360;372;387;225;333;248;263;499;1428;803;470;182;333;401;530;465;907;257;544;637;329;376;400;556;291;261;3177;471;274;424;492;430;343;376;453;356;184;184;1741;196;175;256;222;370;394;596;689;380;258;451;348;1021;817;4024;660;1172;174;374;273;524;635;261;277;290;174;433;211;171;217;387;3144;17…	U	20130803	F	59.4	S
239	M2013080300191	2000.0892849;2010.02320928;2017.49030125;2023.30790509;2039.55960428;2049.17534037;2061.7526154;2068.89733074;2074.3695236;2083.64711112;2091.6767243;2109.48280095;2117.98918418;2124.8069712;2140.18820219;2166.38109399;2171.55307643;2185.80871432;2200.54648036;2209.23952459;2215.77086232;2234.98658567;2247.25913967;2269.26023815;2279.41768998;2298.47015603;2315.37494448;2343.09285227;2360.6149702…	226;236;515;626;538;331;203;271;400;301;2365;920;450;651;383;224;183;595;527;926;1471;950;593;478;986;2323;603;37843;6200;3119;5828;27900;1311;1408;943;525;635;2115;1581;1733;673;849;192;212;199;279;521;1004;295;316;1503;285;1669;400;218;206;231;266;228;224;940;681;310;292;6393;713;352;374;363;473;227;216;199;304;433;664;476;871;376;437;183;222;242;450;1353;1259;753;1258;990;451;324;251;236;221;2…	VA	20130803	F	82.9	R
240	M2013080300187	2000.91614294;2007.95154958;2023.72377854;2038.7245543;2049.59394432;2061.7526154;2068.89733074;2076.47619475;2082.80281339;2091.6767243;2109.90770183;2125.6599871;2139.7601753;2150.9031828;2160.35512664;2166.8118504;2178.02696896;2185.37602096;2195.33910533;2200.54648036;2210.98024628;2217.51422502;2227.55222745;2235.86205232;2247.25913967;2268.3780817;2280.30204689;2298.02615129;2315.37494448;2…	706;726;3456;2791;1896;1053;770;875;1187;8567;5035;4852;2265;869;864;571;1340;676;1473;2024;3953;3678;1250;5007;2928;3854;4156;2358;3289;3762;3460;5544;6600;3752;5180;2938;2225;1848;814;3023;2937;5617;2986;3019;4731;1004;2252;2283;3472;3141;1201;2009;1020;811;1203;4154;1664;969;854;936;1251;1452;1622;7434;2052;1700;2029;2661;1174;1543;2704;2847;1261;1444;2343;3288;4009;2584;5185;2636;2796;947;102…	WD	20130803	F	39	I
241	M2013080300113	2000.91614294;2015.41467762;2023.72377854;2039.55960428;2071.00113959;2087.87124182;2110.33264674;2132.06321986;2141.90075;2148.329078;2158.20508656;2170.69063914;2185.37602096;2210.1097974;2226.24160232;2247.25913967;2263.08883984;2270.14257064;2279.85984643;2313.14699982;2322.95818501;2340.85126687;2356.11573962;2368.72467307;2382.27252238;2399.03606917;2410.85188989;2432.28672644;2442.35344284…	3726;650;797;2898;6338;5957;2978;1040;395;673;761;4760;2473;1650;954;4713;490;491;355;655;321;280;341;253;410;599;1789;532;370;416;262;282;490;505;2046;649;305;291;356;278;406;759;1931;688;290;460;2014;401;243;377;780;543;328;269;264;244;1212;233;415;434;581;716;682;378;405;275;783;3023;1079;707;909;1641;261;407;308;513;463;408;259;615;301;246;291;551;2470;496;273;2384;361;1328;276;234;628;816;74…	PUS	20130803	F	75.5	S
242	M2013080305637	2003.59898325;2011.52646284;2019.4694736;2035.82221226;2051.39685366;2068.30058599;2083.99785933;2106.58582956;2123.2844213;2128.86517601;2146.08238841;2154.7168422;2168.13430406;2182.02802168;2206.44821786;2224.41300304;2244.21387319;2259.67491758;2266.31725142;2312.19006952;2321.59895094;2338.67291848;2400.29044613;2409.87608843;2431.39867781;2437.3685782;2450.71235344;2495.60898602;2510.509432…	388;226;298;691;399;7084;1945;790;291;335;289;157;1004;928;391;224;1687;211;178;165;168;177;180;559;341;205;179;164;227;249;414;210;223;243;241;201;324;275;222;903;246;546;229;384;162;321;303;295;202;294;281;255;256;1415;305;1144;532;461;706;156;167;204;276;504;1191;1699;483;510;597;198;309;210;1329;931;187;171;271;3519;1925;331;175;183;288;301;203;2304;1350;1145;1169;246;1046;374;1145;192;188;15…	B	20130803	M	81.1	R
243	M2013080300347	2002.15676035;2024.13969603;2032.88413697;2040.81250954;2057.13634595;2072.68497931;2089.13933968;2111.18266864;2118.84079115;2129.07381179;2136.76521982;2150.9031828;2159.92503058;2171.98436112;2186.67423311;2200.9807144;2210.54499983;2230.61189327;2238.92757203;2249.0151785;2264.8512163;2278.53350912;2287.82618784;2295.36304692;2308.69441082;2315.82066542;2325.63765907;2341.74776903;2355.666058…	7516;1866;789;7400;3096;21255;17347;5355;3622;1820;2254;2155;1145;11369;5162;1340;3069;1945;1525;20749;2798;1146;1697;1730;844;1155;1985;1981;1087;1785;890;2255;7474;3734;1775;1984;1380;2630;1770;3685;1459;2824;1809;1850;2731;1287;781;989;2641;989;1051;1065;1408;1066;1592;1559;876;875;1075;799;368;301;1142;295;599;438;366;417;609;703;1091;2174;2611;1502;782;614;850;306;317;493;2505;3228;3304;1064…	U	20130803	F	56.1	S
244	M2013080400869	2000.4635525;2016.6609167;2023.7420862;2040.03479533;2055.55336424;2071.97547852;2087.61682101;2110.12612409;2127.62312377;2133.1862799;2149.06027086;2171.47071418;2185.3204499;2209.6650972;2219.70346972;2226.70031217;2235.90063616;2247.75792699;2263.17588017;2268.4743531;2279.97595585;2284.85090762;2313.31910066;2324.48808647;2339.27295436;2354.10539656;2371.24411299;2379.38447145;2402.98057839;…	879;181;334;650;536;6837;2348;921;356;279;363;1119;1712;335;172;284;259;1878;348;349;250;251;190;202;187;157;200;176;199;568;358;242;158;196;230;258;393;243;222;191;226;262;234;173;158;214;361;294;170;325;1575;188;179;282;260;163;163;1235;215;218;238;233;270;298;195;171;428;423;1780;328;787;182;258;278;211;188;264;1621;222;160;1410;257;169;278;243;280;888;367;1067;282;193;864;1349;335;968;8808;38…	B	20130804	F	84.7	R
245	M2013080400095	2002.25728556;2008.05275765;2024.24269466;2041.33493888;2063.11914165;2073.21345725;2089.24787777;2095.17128769;2111.29252067;2133.02861781;2142.86855784;2151.01473281;2160.03685118;2172.09647928;2185.9210852;2211.09284211;2228.97582613;2248.68849476;2269.81339023;2279.97160335;2287.05189187;2293.69987552;2302.57922829;2308.80522988;2315.48549996;2325.74777671;2331.55847278;2340.96066345;2354.875…	2477;2223;1172;2263;1284;16816;6199;5980;3966;1597;370;1035;389;3406;2750;1800;797;8711;1227;374;560;608;286;357;293;570;404;615;407;399;354;639;1777;1022;674;240;210;447;301;372;589;586;1970;959;708;504;202;491;417;1576;799;327;464;2898;710;467;188;489;555;523;357;370;235;275;1536;369;265;252;225;269;259;540;687;996;636;388;316;382;464;187;861;3632;710;771;1195;366;300;222;331;680;789;242;295;21…	U	20130804	F	67.9	S
246	M2013080400732	2000.87817747;2009.58863415;2015.82219711;2022.06560034;2030.40544521;2038.34450179;2044.20443594;2049.23405949;2072.367086;2080.81189886;2090.96876821;2107.9528699;2124.57975053;2136.5580271;2153.72933955;2177.02163038;2183.94754631;2194.35741747;2200.44147843;2207.84079359;2216.56205613;2224.86346344;2234.49534895;2245.46637476;2254.7031665;2268.37369147;2279.87171086;2296.28526686;2303.8467116…	218;259;268;360;246;327;248;255;242;259;1278;969;684;315;222;325;392;275;276;310;391;227;564;320;291;439;415;333;252;579;415;427;1248;1212;454;402;361;568;295;272;357;567;954;497;444;911;252;276;285;292;445;608;467;254;356;258;307;411;1573;324;374;251;266;391;1454;402;335;388;397;372;225;391;327;287;292;635;587;358;607;430;328;955;2144;1049;1879;1303;908;275;309;233;218;230;221;275;222;315;370;27…	SP	20130804	F	55.8	S
247	M2013080400007	2000.46387489;2016.23811785;2023.73216979;2032.49313988;2039.18111041;2071.52356695;2087.15698984;2109.22949874;2127.57110469;2149.85969221;2170.1069129;2185.68077505;2210.01946876;2225.30081708;2247.66386097;2264.40049829;2279.42893248;2310.08327775;2338.70249711;2390.12439564;2402.84131877;2411.49019618;2426.5494731;2432.95265306;2451.29471035;2479.86326083;2496.99237837;2507.20565892;2513.2507…	813;180;439;201;644;6118;2102;1142;437;435;1044;1002;403;364;1588;210;239;172;213;331;341;558;236;322;186;219;159;203;251;225;506;356;168;204;170;178;215;182;405;301;193;1716;351;197;208;319;358;1626;199;156;168;354;164;412;405;333;228;221;254;351;2100;435;319;1727;271;513;961;189;252;252;237;206;184;352;283;711;1504;226;317;252;161;1069;267;246;248;189;217;2346;1568;392;193;212;253;2939;166;306;…	U	20130804	F	0.5	S
248	M2013080400746	2000.46387489;2006.26809078;2016.23811785;2023.73216979;2038.76278423;2071.52356695;2087.58034581;2110.08080334;2136.98645695;2142.5600254;2147.28189573;2170.1069129;2184.81407319;2193.05480562;2201.31132992;2210.01946876;2227.05066909;2236.24887569;2247.22427624;2268.81537613;2282.9723845;2288.73646583;2298.06329284;2313.65087986;2322.58213545;2339.59973533;2345.43604965;2355.77995011;2370.66162…	838;530;216;262;566;5554;2010;678;161;191;213;1003;928;463;224;474;239;150;844;212;211;155;155;135;218;202;146;140;214;211;135;250;276;196;227;259;178;236;147;185;211;219;211;609;286;173;147;194;284;590;236;157;273;1270;228;194;150;268;239;174;164;172;160;152;994;184;151;139;138;186;197;185;206;151;458;243;907;242;143;308;1314;180;235;322;135;140;192;141;162;226;190;138;150;172;153;155;136;148;20…	SP	20130804	M	65.8	S
249	M2013080404630	2004.11614175;2018.19765124;2026.08888364;2042.33643945;2059.07011773;2074.19061876;2090.21301002;2112.24134461;2135.67001056;2145.07874364;2151.93483412;2160.9505462;2173.86379352;2188.97929657;2203.71453772;2211.97109009;2229.84197817;2249.54150276;2260.52418078;2265.36527055;2274.62213406;2282.57203146;2303.3973021;2316.29542154;2326.55127445;2342.65063788;2360.60569357;2373.66712683;2384.9566…	3951;565;989;3759;1737;18152;10291;2731;1801;459;675;603;6172;2487;747;1010;956;4027;474;473;452;377;286;447;306;312;277;294;341;478;1469;381;692;468;341;478;784;1016;669;1372;760;527;663;512;1032;1365;691;326;337;837;357;347;447;428;515;607;387;324;295;324;320;647;327;375;540;558;354;350;324;440;514;456;1164;640;280;519;979;375;284;445;488;307;488;389;448;1420;1678;574;391;291;611;788;1376;909;3…	B	20130804	M	49	S
250	M2013080500249	2001.15512253;2019.90165773;2029.93567556;2036.21960769;2045.03348846;2064.40684917;2070.32128755;2079.20886977;2088.11556258;2106.41270977;2122.22091333;2136.37018766;2151.42858177;2157.0352262;2162.21709384;2175.19907923;2183.44118815;2192.13400441;2198.22929702;2207.38817395;2213.50471773;2223.57178056;2232.783486;2244.65521629;2250.82337851;2265.83860194;2277.35467298;2294.68377664;2311.63203…	1129;925;347;684;542;388;486;431;4079;2146;2093;958;405;275;285;563;525;488;497;908;992;360;1468;818;717;1262;1046;1136;1381;1116;1578;2976;3513;1037;1951;1185;669;494;482;400;733;1415;3089;1400;1276;2171;546;439;747;997;2098;1043;394;565;401;2515;676;531;335;420;436;534;4320;739;633;774;1143;1229;504;1005;950;457;653;803;1246;1608;941;1838;896;1518;740;376;294;422;451;2146;5966;876;2170;3194;303…	WD	20130805	M	42.2	S
251	M2013080404723	2000.04910857;2025.4100773;2039.61620406;2055.13315759;2071.55356911;2087.61682101;2102.46770088;2109.27448954;2117.37206974;2130.18981728;2140.47231161;2149.06027086;2170.60659053;2184.88696874;2198.34519252;2208.79328711;2247.31820026;2268.03257345;2336.58125802;2387.99242894;2411.63170251;2417.55998068;2432.64184975;2513.41671933;2539.07950183;2579.94330832;2589.85654655;2612.58775425;2635.419…	609;217;654;334;4963;1631;518;444;266;295;211;260;902;1255;233;263;2545;233;235;222;495;432;301;232;352;254;218;269;313;1594;237;398;234;288;554;224;345;351;234;396;348;366;208;290;2004;804;305;635;1545;234;342;634;1758;252;3987;526;236;320;441;1026;1231;255;350;1687;2287;474;396;3863;1633;2273;1396;329;1805;602;2949;544;371;5190;2986;701;410;211;1607;628;243;325;3229;227;288;3942;292;283;363;689…	B	20130805	M	77.9	S
252	M2013080405678	2000.4635525;2015.8286674;2026.66152901;2039.61620406;2056.81424614;2071.97547852;2087.61682101;2102.89279769;2109.70028498;2117.79869483;2133.61452066;2149.06027086;2157.66569773;2170.60659053;2184.88696874;2202.26027999;2209.6650972;2229.76494668;2247.75792699;2263.61717934;2279.97595585;2286.18135723;2293.72799759;2314.65793737;2324.48808647;2339.72172332;2353.65522962;2370.7922859;2385.725647…	1859;627;359;1597;1058;14117;5286;1329;856;439;621;716;418;2586;2118;367;490;547;8138;725;314;226;358;392;528;479;305;347;376;314;520;1822;882;485;340;376;440;540;899;314;449;537;596;252;300;327;489;419;249;2283;507;345;378;601;439;501;320;360;1155;270;225;217;249;272;428;520;575;575;700;402;421;599;829;2976;854;704;1797;275;300;406;615;603;446;222;676;333;1884;2455;1003;291;402;232;611;511;565;1…	B	20130805	F	77.7	S
253	M2013080500190	2001.87433988;2008.08291803;2017.62196195;2026.7680401;2046.37871803;2056.84951954;2063.98536823;2071.55482874;2088.42687655;2104.52050876;2128.35320746;2135.18788437;2142.4620657;2159.19792163;2165.65260168;2172.54850089;2185.941345;2203.71937454;2210.67719625;2219.8264225;2226.81027874;2240.81176505;2248.26837055;2256.17745204;2273.80419895;2286.18478459;2313.7216212;2323.97988115;2334.26140132…	587;153;831;208;503;975;273;570;1220;1288;520;299;259;469;408;1289;1675;704;321;150;607;238;695;348;435;165;196;171;152;196;186;135;151;470;241;324;904;231;185;136;268;187;303;339;209;267;217;248;280;208;201;190;327;139;185;399;195;2397;248;157;540;204;192;158;152;139;170;228;1547;399;151;191;152;267;240;148;253;213;300;161;257;279;3063;490;351;419;648;243;800;229;258;567;154;160;135;130;354;244;…	SP	20130805	F	53.5	R
254	M2013080500064	2000.22039071;2013.47169215;2018.45254379;2039.69183327;2056.84951954;2072.81779108;2083.35787253;2095.19540135;2100.27918448;2108.7662315;2117.69656611;2142.4620657;2157.04856066;2167.37552095;2183.77835019;2191.13701843;2205.02310854;2214.59591844;2220.26258369;2228.12100512;2247.39046321;2254.85828236;2266.3042346;2285.74202718;2293.27488336;2305.26495081;2312.83069786;2331.1297807;2340.082984…	205;270;316;304;2053;318;187;201;195;397;200;260;194;3933;389;388;305;428;451;370;757;226;232;352;208;281;258;550;207;197;418;538;235;260;611;227;229;405;293;1761;235;224;364;987;261;244;308;455;23257;1741;279;262;260;219;337;278;2315;3801;254;262;282;501;289;1165;350;245;1409;436;1345;248;178;589;527;269;273;1647;379;233;178;349;393;280;205;2367;471;194;269;4155;284;401;1343;2320;8117;311;189;26…	U	20130805	F	76.1	S
255	M2013080500327	2000.4635525;2022.49155128;2031.25354688;2039.61620406;2055.55336424;2071.55356911;2087.1932961;2109.70028498;2117.37206974;2132.75808281;2149.06027086;2171.03863052;2185.3204499;2199.64982861;2209.6650972;2219.26653831;2228.0134649;2246.87851721;2263.61717934;2280.41891488;2294.17231075;2314.21161478;2324.9354138;2340.17053596;2355.0058615;2371.69598377;2384.36610343;2400.25192133;2412.08746176;…	3133;486;289;2555;1672;9079;4792;1397;717;1090;1586;4389;3200;522;1461;281;1377;6329;2166;1100;864;750;1124;1195;873;754;870;1639;4114;2316;1518;758;647;825;1048;1342;2809;877;1163;1562;1006;1357;1734;632;630;986;3274;1117;939;1016;1528;647;602;648;270;2023;601;526;489;310;285;443;494;1297;2160;1437;2617;1273;818;664;1224;278;376;2383;3518;916;924;1244;347;337;254;391;480;786;1233;1229;2043;2336;…	U	20130805	F	70.5	S
256	M2013080700010	2001.40151952;2007.20442441;2013.4313451;2018.83597808;2032.17121358;2047.22694413;2065.28454475;2072.02431822;2088.49947548;2107.16678494;2122.92990897;2140.03855616;2149.47817525;2158.50849106;2165.40169305;2183.1166904;2193.08660076;2210.48075051;2222.26140997;2245.04003415;2251.19297233;2267.05422619;2283.41521218;2300.2807921;2314.08639193;2324.35645243;2342.27260834;2359.3578607;2371.084208…	389;378;319;316;322;336;345;736;542;533;438;556;1099;383;3097;1028;571;980;1770;469;274;1225;392;497;531;765;502;404;894;410;471;1047;720;597;492;393;872;658;6006;982;755;1001;1861;580;653;654;1039;1293;771;1132;265;343;689;1839;485;756;325;325;439;539;347;730;447;515;351;319;1240;383;486;244;385;289;323;240;342;334;753;385;782;404;490;477;575;827;1073;2330;689;356;285;531;243;224;405;323;305;566…	U	20130806	F	78.6	S
257	M2013080600982	2001.40151952;2017.17222601;2027.58216945;2040.52850297;2045.55128303;2056.45560239;2071.18123355;2088.07620363;2104.19131541;2116.53222847;2127.20050267;2143.4686928;2158.07803814;2171.87425078;2188.31549265;2203.51468291;2212.22401903;2217.45802847;2227.07009017;2248.55494782;2258.23541174;2273.67983254;2285.63075449;2302.94955914;2315.42465121;2321.22832936;2345.86424814;2355.75571002;2368.375…	633;953;337;636;731;1697;853;1783;2009;479;471;216;789;2166;1220;1041;263;191;284;595;401;615;194;137;198;242;138;139;137;146;307;472;1020;316;234;186;204;236;179;271;208;316;158;143;192;209;281;157;129;195;132;228;136;150;158;1245;148;137;155;893;290;368;134;168;544;527;846;128;295;244;303;248;305;299;206;288;146;327;135;138;1888;696;525;1145;424;1092;315;162;172;919;167;146;309;291;140;408;144;…	SP	20130806	M	48.3	S
258	M2013080600168	2089.81505405;2184.30590202;2353.8248396;2370.08666045;2402.32378961;2489.20689583;2541.89525949;2642.24349482;2692.66872003;2784.6438347;2859.74190947;2962.11328093;2975.29088902;3035.97975558;3095.73268849;3112.31947355;3140.93230518;3152.41436238;3162.34766529;3169.15320397;3184.8864143;3193.81931826;3433.2245704;3581.49709396;3625.64163397;3639.10657533;3662.16733997;3709.64293165;3727.809884…	516;437;512;606;398;478;416;1100;1499;1010;551;457;413;532;447;1077;901;1510;705;781;443;1104;611;839;1891;1739;1275;506;461;1876;1066;433;408;492;420;447;1646;403;2115;1363;1613;1184;1801;2483;747;4418;2555;1329;527;372;1326;866;1557;3215;711;3870;387;740;892;833;686;441;701;412;1563;2169;2992;774;695;565;1035;1171;3362;3999;2565;647;793;3574;1250;974;565;508;1304;1113;852;1489;2309;609;405;3809…	SP	20130806	M	92.5	R
259	M2013080600332	2000.98735468;2016.34061266;2026.33153141;2040.94682717;2056.03565819;2072.86757803;2088.07620363;2110.56994872;2118.66369397;2128.05514686;2134.89860572;2151.19674661;2157.64762901;2171.87425078;2185.28209169;2203.0796759;2210.91650196;2229.25760554;2238.01861481;2248.55494782;2269.70328633;2281.2007647;2286.07399433;2315.42465121;2324.35645243;2331.51450621;2340.92646603;2384.6513976;2389.63590…	845;269;212;716;519;7114;2207;430;233;213;211;264;231;1147;2492;207;293;252;183;3645;467;232;204;161;219;153;221;155;151;200;731;321;219;195;231;238;413;174;190;304;242;179;207;234;382;210;236;3400;211;211;187;250;279;175;165;3259;217;188;155;252;336;255;326;174;883;4446;179;488;3850;288;384;220;212;257;279;177;204;181;2784;1023;423;580;194;298;1454;1345;222;353;276;158;1479;1320;334;1740;17820;7…	UU	20130806	F	74.7	S
260	M2013080700324	2083.13994357;2178.22777487;2318.84264687;2347.29560722;2364.08458989;2396.46407731;2412.96365526;2484.63270722;2568.19752475;2578.14528275;2638.22656927;2689.29558409;2703.83614523;2780.55872202;2788.43672478;2855.3432493;2957.92640999;2965.53964884;2998.13116412;3015.00478745;3029.8716799;3046.31839495;3093.84747431;3109.94454904;3137.56094863;3149.58296629;3159.00735542;3180.00028896;3192.1023…	308;437;252;264;228;242;254;298;233;242;1036;1373;227;453;354;648;374;264;375;245;364;397;277;486;1057;1408;744;518;928;346;572;230;786;1957;760;738;230;238;976;999;267;263;277;272;1114;1787;436;2008;1436;1408;1311;317;1692;2557;724;375;4157;2778;849;376;237;224;1501;767;254;351;1569;397;2945;3081;261;246;342;613;708;537;512;258;1798;1971;2119;2269;233;409;260;336;297;294;252;282;853;945;3026;146…	WD	20130807	F	16.6	R
261	M2013080700838	2001.81572814;2017.58809835;2032.58866211;2039.69198593;2045.97013263;2055.61575777;2062.76001949;2070.75975689;2080.88728133;2087.65297557;2103.76642348;2119.09011842;2126.77324626;2135.75482625;2141.75327417;2148.6191523;2157.64762901;2164.53942976;2173.60193016;2184.41579981;2203.51468291;2210.48075051;2226.63271847;2241.52792315;2247.67595665;2263.08359196;2272.353923;2278.54487289;2286.51727…	762;1225;338;738;1634;1491;800;395;593;1510;2010;452;1342;626;566;530;685;606;1277;1102;789;936;1676;645;1330;1656;758;519;704;472;275;208;230;302;150;166;149;239;258;1054;240;275;193;332;387;218;276;200;254;164;311;534;303;361;326;233;265;652;1048;430;2383;356;614;520;178;201;265;346;168;433;1159;273;201;238;305;178;250;176;256;701;369;374;232;255;273;493;274;236;176;342;2694;918;646;1061;1016;2…	SP	20130807	M	68.2	S
262	M2013080704625	2004.17688979;2019.03691366;2026.07425552;2035.20055051;2042.26748159;2058.52858093;2074.8575426;2090.83307711;2106.02720509;2113.22230109;2121.27912977;2128.92676323;2151.95633532;2173.39591307;2187.17571698;2200.13572582;2205.33095786;2210.53260574;2229.22452482;2238.38307131;2249.74943839;2265.09785905;2283.14681487;2294.18900788;2325.25516358;2341.31696539;2381.72376739;2389.84837072;2402.515…	429;235;299;134;378;240;3617;1159;343;593;173;225;255;638;2284;237;214;257;253;145;1763;280;171;123;160;148;138;171;145;420;155;239;121;183;164;151;181;155;223;194;210;153;127;133;156;159;293;174;182;2715;146;158;183;176;176;1406;160;152;129;122;263;167;148;301;268;132;179;170;151;332;3047;422;616;164;125;149;156;129;282;121;2039;142;1383;175;139;150;172;1455;1578;218;120;266;129;783;1509;323;120…	B	20130807	M	43.9	S
263	M2013080800339	2045.25344913;2083.13994357;2101.99388323;2178.6646643;2318.84264687;2338.24467508;2348.20163413;2367.72228165;2384.58195568;2397.37927605;2412.96365526;2469.28853306;2486.49575526;2522.96128437;2537.52591345;2594.76664092;2638.70611252;2689.77965044;2781.54287388;2855.84176223;2874.81696702;2959.44828633;2966.55547595;2976.72317686;2998.64179992;3036.03404984;3051.98210022;3094.8847501;3110.9844…	275;367;316;595;270;262;301;299;309;307;282;283;467;286;273;267;815;1081;709;865;250;295;250;325;261;650;273;462;1154;721;1393;624;346;638;271;245;338;658;1305;485;680;685;339;317;496;570;354;417;298;291;1120;1329;382;343;2668;887;835;844;1045;1358;431;2287;1504;584;999;1051;2800;2841;333;247;262;311;429;504;364;316;1237;1835;1999;1889;257;257;296;290;287;276;1079;685;2735;1381;1175;1768;430;354;…	U	20130808	F	84.6	R
264	M2013080804645	2002.2890196;2008.48300437;2017.58552168;2024.63395076;2041.26892192;2057.97467174;2073.07035893;2089.06688522;2111.48448806;2133.17343091;2150.26485216;2172.15902644;2185.95526805;2201.53015865;2210.64197286;2227.1795779;2237.65727258;2248.59861474;2269.24313304;2281.14690872;2286.44781876;2294.4111178;2301.94516053;2309.04769251;2314.38201657;2325.96155141;2341.14909814;2354.14355181;2371.67744…	2434;1442;560;688;2096;1135;20200;6613;2769;637;601;3290;3235;471;1080;495;226;7145;989;465;456;324;221;189;223;396;397;405;294;220;502;1485;1002;528;393;349;402;439;1017;400;555;560;242;368;338;798;576;307;245;312;3447;596;296;369;567;284;375;161;161;2334;431;310;190;217;175;216;384;623;551;724;349;244;287;323;427;162;804;4658;677;904;199;149;450;294;493;623;198;152;365;201;178;296;212;169;160;1…	B	20130808	M	78	S
265	M2013080800153	2000.2200243;2023.10374825;2038.57234434;2054.9415993;2070.95482509;2086.60706218;2109.13168462;2131.350196;2170.08360237;2183.94049941;2208.73358462;2246.40856401;2410.35054467;2435.03296014;2513.10130698;2536.43717755;2613.26917578;2634.68458567;2692.22420526;2791.4834176;2858.16820279;2967.02481881;2984.26696844;3005.12609914;3033.22312718;3048.60445042;3078.45311193;3146.41052883;3152.1509856…	1454;397;1510;824;8830;3840;1193;565;1962;1438;414;1065;519;294;433;432;328;425;1223;331;902;297;295;303;323;293;300;1385;1373;677;506;936;511;1009;1633;1027;736;314;348;1346;853;291;590;1325;386;407;4873;1047;1016;916;1276;1555;426;3072;2072;789;307;400;1410;742;400;1172;550;3425;623;339;644;696;562;643;411;337;3235;2179;535;598;351;511;428;1383;1002;2348;1688;1235;296;666;344;795;2311;840;308;3…	WD	20130808	M	35.4	R
266	M2013080800197	2000.63491671;2023.10374825;2027.69629481;2038.99124165;2057.04501077;2070.95482509;2087.03092291;2109.98406536;2132.63562598;2158.85771504;2170.94835173;2186.97764128;2201.75983422;2210.04240434;2227.09273898;2246.8485403;2256.53904135;2374.01765166;2411.71845512;2498.68781435;2514.0326487;2536.90500695;2558.47230124;2605.20189687;2613.74411416;2635.6384318;2692.70634142;2766.00960681;2775.79326…	1699;390;437;1854;874;17097;4335;1092;453;392;3413;1409;450;606;311;849;321;543;463;351;944;911;316;449;926;936;941;396;347;475;345;355;316;1290;765;661;921;564;1262;1497;1068;1008;431;346;736;805;331;351;373;2256;356;443;1360;1354;1157;1092;330;1541;1520;826;4791;3492;796;536;324;325;2010;887;462;1893;309;833;2712;528;511;834;811;646;380;682;372;371;2423;2498;733;313;1011;563;413;420;1547;1139;2…	PUS	20130808	F	58.6	S
267	M2013080800027	2000.37415116;2014.65487349;2019.70676436;2031.09572045;2042.51542333;2047.1767115;2053.11664357;2063.31862629;2079.52148537;2085.50632654;2103.08097341;2118.57091419;2124.17796063;2140.60873963;2147.54522267;2152.75468754;2163.19188381;2174.52633573;2185.01428686;2203.42684489;2219.70928799;2230.30186281;2236.93460809;2244.46323917;2258.22343489;2276.93123439;2282.7368948;2296.1619146;2306.48027…	585;302;303;233;185;165;310;1845;602;1585;814;231;254;99;117;131;438;182;425;661;215;126;160;138;111;141;99;153;199;139;155;135;113;116;123;147;131;118;119;130;133;116;106;112;151;120;121;120;149;801;212;241;123;127;103;102;188;827;246;140;136;110;102;157;122;180;152;136;159;83;122;129;224;130;115;120;99;138;108;104;87;114;106;96;139;147;116;109;112;92;118;121;112;85;97;113;93;126;131;109;155;102…	U	20130808	M	0.7	S
268	M2013080807602	2006.16238193;2021.801667;2028.81925911;2044.96764805;2061.60128259;2076.63317366;2092.56348819;2108.13705647;2114.89066003;2135.22060529;2174.90489491;2189.07993567;2204.59946845;2214.11231314;2231.0294654;2251.07089826;2343.77190093;2414.37017668;2434.35403903;2516.54671827;2538.83132121;2554.67868133;2615.74878684;2637.06466225;2653.23007551;2693.86981695;2772.70610408;2792.72296392;2859.16270…	1412;326;315;1111;647;10102;3747;754;892;385;1687;1139;297;396;459;1373;255;479;283;333;642;342;306;488;303;1390;449;417;571;328;255;330;307;384;1783;731;497;1238;299;534;1741;2121;623;359;353;430;353;1465;1245;249;354;280;2795;2657;369;428;3916;260;2026;1659;1799;329;1449;2170;335;4895;3125;934;379;275;593;1871;554;346;265;2242;1007;630;287;4654;370;472;660;246;1189;407;459;491;618;249;275;1000;…	B	20130808	M	67	I
269	M2013081000704	2005.72758294;2014.05540865;2027.41608659;2038.30440613;2044.59949343;2054.69197403;2069.87763768;2085.96806547;2092.33682963;2109.36802092;2125.18380347;2131.18367517;2146.65104864;2153.54352523;2169.95777173;2185.13171043;2190.78131322;2200.7947693;2208.64743555;2224.3950439;2230.53433721;2247.68160909;2275.96409989;2297.29290775;2315.14348866;2320.95991687;2327.68031778;2339.35220548;2349.7018…	806;101;226;360;213;288;3571;1074;1670;976;142;292;126;128;773;346;413;149;749;172;192;165;129;114;105;118;91;150;95;96;86;100;116;132;167;120;114;149;109;137;87;102;94;116;119;1029;304;90;104;222;1127;184;249;123;117;142;94;94;138;146;172;148;96;107;98;91;105;96;160;98;101;86;106;86;104;83;120;95;85;136;104;87;97;163;86;87;98;85;91;96;88;93;90;83;82;90;202;229;88;87;86;87;86;139;159;92;84;93;84;…	SP	20130809	M	78	S
270	M2013080900303	2489.64236583;2641.59888899;2692.45925823;2785.34199948;2791.23073787;2859.40312637;2961.19706829;2967.27078078;2999.77013341;3032.44838972;3048.85461012;3078.70489446;3096.27165814;3113.888922;3151.36277902;3161.28948243;3169.66104485;3182.76400271;3193.79159039;3362.5965895;3430.91225752;3581.86704199;3624.31912666;3638.33882388;3661.95343044;3695.25660018;3854.22487059;3872.74027428;3918.05918…	328;587;991;559;463;340;377;381;341;456;416;751;453;726;1417;758;484;441;929;376;552;747;1978;1733;867;583;2602;933;409;506;371;2221;2465;509;1465;401;1560;1922;1470;2069;2888;638;4588;2247;1255;361;570;519;1923;542;1907;2067;2792;660;359;712;422;649;987;855;521;618;553;567;520;2005;351;562;948;2602;2170;2882;611;658;729;551;605;1097;3400;4080;2036;438;791;747;802;4832;858;641;523;526;2432;1944;1…	CX	20130809	F	84.6	R
271	M2013080900798	2000.05238279;2005.86375707;2015.84598032;2021.68053343;2029.19465014;2037.56022604;2048.04170581;2052.66218462;2061.49774004;2070.35251268;2086.00053794;2092.78572925;2110.22370671;2131.16031758;2148.32901128;2155.64682442;2169.45570571;2183.30922429;2191.55587159;2209.4048895;2229.95611615;2247.08237677;2268.25189076;2284.19495472;2292.1876789;2306.43185185;2312.67771932;2335.50280548;2353.9346…	462;797;188;189;244;376;208;241;376;2827;898;1906;988;255;244;225;583;554;392;741;252;1097;458;185;250;161;206;168;212;196;212;208;325;157;196;191;212;263;186;252;251;335;325;975;249;276;212;210;158;518;158;195;612;249;163;175;217;610;188;189;180;160;162;177;322;173;157;158;199;390;176;782;1993;701;3411;487;196;628;193;156;195;173;177;157;165;153;585;175;239;172;301;188;364;482;158;158;165;192;63…	SP	20130809	M	54.7	I
272	M2013080900730	2007.92846316;2018.8643609;2031.94056986;2048.02476691;2063.74423643;2079.94869959;2096.21412808;2120.29539865;2134.54819412;2143.6421193;2151.45175053;2166.67636223;2180.64134587;2196.40373505;2205.62378868;2223.2374364;2241.36173218;2250.22868733;2266.67722783;2338.92626806;2352.96380818;2390.74901857;2396.69368174;2406.31176374;2509.60308329;2530.70313853;2547.6452556;2567.00766893;2609.284748…	1292;491;1067;2181;2772;3129;3059;819;544;836;1082;2488;1706;1594;532;679;901;628;1037;458;523;495;488;1325;461;462;2939;526;833;501;434;811;614;555;667;551;437;443;694;2444;2461;666;3042;1554;743;758;990;767;1232;716;3103;508;1454;950;525;985;816;439;594;1168;1431;1782;1225;795;1357;1330;465;1535;815;2730;470;9736;544;2517;1060;509;823;2985;2281;1524;4297;899;638;1666;429;1428;1949;725;544;599;4…	SP	20130809	F	46.2	S
273	M2013080900749	2000.37415116;2016.75909015;2031.94056986;2047.60071811;2064.16988878;2080.37595603;2103.94008936;2126.33641852;2164.49824603;2179.76726535;2204.30549543;2241.80467754;2405.85333502;2411.81622223;2509.60308329;2531.64291957;2609.76168976;2615.96580584;2631.74707712;2689.04106546;2856.07060551;2998.35912971;3046.54600141;3076.46742755;3144.57999293;3160.28200931;3181.27818474;3192.32870259;3430.40…	524;440;1411;797;12451;4190;1312;750;2205;1193;530;996;501;466;429;636;375;359;571;1099;620;394;386;469;1282;652;453;1156;614;1161;2573;1110;735;428;1640;907;1767;1724;3239;1468;1646;1118;1834;2314;386;5202;2696;1048;417;1734;1706;647;3492;437;593;1126;1002;356;809;1039;432;873;427;423;3157;3152;803;629;633;943;734;1595;4974;2866;1821;403;669;923;3707;1332;426;820;373;2374;1737;1296;1362;885;1672…	SP	20130809	M	54.9	S
274	M2013080900767	2000.37415116;2014.23415664;2019.70676436;2030.67335901;2047.60071811;2063.31862629;2079.09431338;2103.08097341;2126.33641852;2143.20865253;2151.01752276;2162.75651432;2179.33028854;2193.77286196;2202.54836365;2220.15015835;2225.00252677;2239.5903743;2250.22868733;2405.85333502;2411.35728368;2428.36630991;2492.78509294;2508.6673036;2531.17300776;2547.6452556;2571.26753913;2577.90086314;2585.96684…	476;506;388;1686;1013;14744;4899;1474;1260;478;448;2968;1231;414;737;378;313;782;256;442;402;266;287;554;969;351;358;224;238;229;318;507;348;957;281;242;693;227;282;328;248;267;264;283;782;511;421;984;574;235;782;1680;1627;994;263;358;1041;461;234;295;962;1253;257;1261;990;1043;782;233;1414;2151;291;3350;2025;790;337;228;245;1296;588;1282;278;649;2519;546;630;796;564;226;333;635;267;738;229;406;1…	BW	20130809	F	83.1	S
275	M2013080900817	2005.40884166;2013.39284944;2023.07806488;2031.09572045;2047.1767115;2062.89305835;2079.09431338;2101.79261628;2119.43307191;2126.33641852;2134.11561503;2141.47520817;2150.58333727;2162.32118712;2176.70931611;2192.89624281;2202.54836365;2218.38693092;2239.14764072;2255.55699386;2262.22595637;2273.3620806;2279.16333298;2308.72636105;2318.62175075;2332.14854985;2350.69693025;2371.59223538;2381.1612…	192;201;188;383;259;3679;1079;345;190;163;149;167;157;579;1074;159;188;175;767;190;188;169;184;162;168;156;142;138;148;177;288;160;190;163;146;240;184;164;161;160;216;184;1398;183;136;170;171;192;151;1241;159;166;136;163;193;182;135;225;1686;242;241;470;147;140;1318;134;901;157;178;522;883;134;186;206;197;1129;712;7433;396;290;702;304;652;156;184;607;136;1346;1758;154;144;641;265;1027;144;944;393…	U	20130809	F	71.8	R
276	M2013080904610	2001.8244688;2016.95267081;2032.13552229;2048.22117292;2063.9420633;2080.14799139;2090.41472757;2103.28235687;2152.0918187;2163.83415608;2179.97558642;2192.66746639;2202.7587467;2219.92122461;2241.13268625;2308.94636048;2406.0821394;2509.37334779;2523.43047246;2532.8231752;2610.00900356;2629.60208435;2643.98390341;2659.36682677;2688.81156043;2768.27125009;2788.92946333;2957.92640999;2964.52399316…	756;389;1302;818;13619;3991;1972;791;315;2598;1233;468;387;352;902;280;418;575;369;664;610;1145;587;842;689;549;366;366;298;306;329;445;767;732;889;457;911;370;630;1245;1645;938;517;305;271;387;269;618;313;3721;982;2054;287;470;675;1248;1297;1021;403;1398;3118;625;5055;2436;618;420;292;1718;1824;984;495;1520;662;519;898;1183;2170;754;449;811;716;368;444;365;566;344;1629;797;531;1764;2351;452;412;…	B	20130809	M	70.7	S
277	M2013080900260	2007.92846316;2013.39284944;2021.39207727;2028.98433501;2035.74448003;2045.05731132;2054.81528603;2059.49003419;2064.59558333;2081.65797866;2100.07539811;2115.5546931;2130.65650383;2138.44330803;2144.94277328;2149.71509313;2163.62729559;2168.85553578;2175.83599705;2190.70543543;2199.91393568;2207.82179063;2221.0320261;2226.32678914;2238.26230061;2245.34976524;2261.33621056;2271.57852086;2288.9971…	309;296;248;297;293;210;244;260;269;830;626;560;256;198;263;281;242;228;400;260;375;308;260;346;275;245;432;413;375;384;408;380;895;989;337;437;340;410;224;212;199;371;703;342;371;382;569;193;218;196;474;413;421;362;190;716;238;218;267;266;1097;304;282;196;232;227;244;207;247;1147;305;285;273;280;736;284;265;282;315;199;204;244;244;454;596;305;483;235;629;202;301;189;850;2025;866;1390;1224;262;24…	U	20130809	M	84.2	S
278	M2013080900263	2000.37415116;2006.66846271;2014.23415664;2020.97068579;2031.09572045;2045.90494482;2062.89305835;2079.09431338;2102.22202641;2119.00197192;2125.04121701;2134.98081548;2142.3418458;2149.71509313;2163.62729559;2177.58280437;2192.4579967;2202.54836365;2220.15015835;2225.885326;2240.03315024;2249.78493716;2264.00595647;2277.82394667;2283.63070913;2291.68266855;2298.85149737;2306.92940467;2314.571155…	153;103;158;118;364;181;4016;800;326;138;134;88;112;136;671;282;114;324;126;94;308;84;128;75;64;80;64;94;95;67;106;85;96;131;77;80;117;158;102;78;82;85;67;90;89;87;105;142;116;96;337;147;91;78;138;98;97;132;393;169;126;109;225;87;85;76;69;94;96;126;90;69;115;66;71;95;82;193;82;83;72;66;81;74;69;63;65;71;82;81;87;76;62;73;61;62;79;68;97;83;536;104;89;88;78;69;72;76;77;84;67;68;65;61;62;69;67;79;87…	PUS	20130809	M	51.1	S
279	M2013081000022	2183.3416945;2641.82072178;2692.21647021;2700.4210102;2784.14065527;2791.50297018;2858.70262264;2961.52144025;2967.59692657;3032.28109686;3048.69052274;3139.22033289;3152.26231866;3161.66944713;3182.10009502;3193.12872431;3363.02733136;3430.81419374;3581.23439193;3606.34159642;3624.24945166;3638.27110356;3661.88897392;3703.68900888;3726.38328235;3757.70210781;3771.9816518;3854.18577264;3873.86236…	567;841;1090;396;291;381;291;327;406;353;371;660;1270;1052;538;1043;344;570;635;579;2243;1663;1359;353;437;924;412;2078;880;278;285;309;562;309;288;2183;509;1695;313;1589;1898;1499;2135;3061;707;5274;2483;1273;300;1586;952;348;278;1479;2336;971;2753;714;447;829;916;944;630;828;331;712;365;1124;2011;2021;2523;772;344;827;488;370;628;584;615;1057;3390;3416;2634;583;638;1801;810;668;785;3160;901;683…	U	20130810	F	1.7	S
280	M2013081000062	2000.81943193;2039.61310047;2052.20747907;2071.1724917;2087.25603108;2101.27430877;2169.91387965;2185.07736384;2247.14504408;2642.77614874;2692.69874128;2772.87083748;2792.48535384;2961.52144025;3033.30537633;3050.23119833;3079.06259733;3147.04224944;3161.66944713;3182.62483115;3194.18007435;3361.94828979;3431.35924103;3582.34838846;3625.37017858;3638.27110356;3649.50809291;3662.45224388;3694.630…	392;305;230;2758;973;285;546;590;388;249;830;406;305;308;307;468;805;1033;639;494;855;260;616;824;1661;920;252;859;342;235;304;1178;718;307;234;270;313;2850;1679;461;1691;236;1269;1306;946;1556;1480;586;2902;2179;605;413;301;260;1141;1630;856;246;478;1535;633;608;379;1077;961;2301;254;748;497;668;768;270;270;648;320;252;360;1129;481;1646;465;511;397;2345;471;2254;501;320;239;666;486;432;478;1310;…	U	20130810	F	36.5	I
281	M2013081000154	2000.32381754;2013.22184385;2021.56531419;2029.5077125;2037.46580001;2053.84997776;2058.9045633;2069.45505302;2085.54382896;2100.84373051;2108.08826876;2125.61208313;2131.18367517;2144.92966879;2156.56248414;2169.09229855;2182.96074329;2198.61597392;2207.7742212;2226.58666998;2234.92476634;2245.4795435;2265.77956828;2278.6247191;2284.39476697;2298.18378344;2312.46146348;2322.30321382;2338.4533236…	571;209;221;149;832;582;671;7842;2945;424;818;209;190;203;207;1212;1136;187;441;260;166;1622;267;160;194;176;165;189;196;188;190;146;153;249;517;190;291;186;185;169;206;201;168;195;544;243;165;147;157;153;164;256;594;199;164;1347;136;136;168;202;328;171;924;172;151;138;175;209;260;134;300;1787;305;146;297;1522;161;218;143;159;196;160;193;232;174;144;283;1266;391;298;190;194;316;764;346;680;151;17…	VA	20130810	F	83	R
282	M2013081000777	2004.6177437;2020.846503;2037.97896235;2069.93042107;2085.15317347;2091.93697021;2108.51921552;2124.31236684;2130.30371354;2138.44849112;2148.32901128;2156.5085718;2169.02350252;2182.87562616;2191.12144518;2207.66029584;2224.69983891;2245.3227852;2255.44996363;2266.92585295;2277.10217176;2290.41029699;2299.30418361;2306.43185185;2313.12417977;2322.06254692;2337.29780553;2351.6829268;2358.44132615…	2684;1048;1647;17302;4601;6959;3682;563;610;219;494;473;2823;1645;1130;1624;665;3251;250;569;334;291;167;212;243;349;326;310;158;170;402;803;655;374;271;260;169;319;357;1901;588;270;222;322;278;524;1644;653;230;277;1293;391;289;271;410;254;193;163;219;1225;220;211;216;168;335;555;559;274;206;480;422;2000;239;170;565;1545;299;355;176;247;519;342;276;546;611;253;169;182;207;176;175;183;159;156;289;…	SP	20130810	M	92.6	R
283	M2013081100150	2005.17358673;2011.77125083;2027.4864115;2033.29242274;2044.51438517;2066.63710643;2076.27645673;2092.25395097;2098.15660426;2115.06941358;2136.31059378;2153.81140215;2162.37553247;2174.82514257;2190.3318982;2196.81006709;2214.13412842;2230.22226254;2251.18410649;2273.12833714;2283.70106182;2295.18375307;2304.4801795;2310.24493706;2316.90591777;2328.02978303;2343.20283163;2358.87582531;2374.15315…	4442;8361;2464;1899;4546;4612;34855;11345;21847;13458;3819;1767;721;9166;3983;6342;9462;2577;9332;1484;789;773;301;465;765;960;925;622;436;507;858;3108;2117;962;267;584;427;1165;10941;3273;1190;592;1307;497;1324;863;12364;3776;1039;1633;657;630;868;1462;878;690;576;510;315;411;544;813;725;612;253;315;413;678;1057;1722;967;481;649;474;920;413;1353;2103;2071;1053;687;1005;324;274;328;313;913;735;10…	U	20130811	M	85	R
284	M2013081105638	2003.80726701;2036.83286989;2050.70827154;2058.71849974;2068.85899636;2084.11644807;2108.38872001;2140.1097702;2156.05914427;2168.6014175;2182.48340613;2193.35954763;2198.58970466;2207.75747831;2225.272718;2234.49594828;2244.61948973;2270.25013528;2311.20447209;2408.79926279;2510.74629302;2534.57331309;2569.34648013;2633.39612695;2641.03962074;2691.47579502;2770.72029041;2858.07800589;2912.049724…	185;227;479;254;2196;701;189;150;162;469;336;136;106;175;104;131;186;114;135;143;186;224;107;155;127;301;205;136;134;475;878;7350;379;179;109;143;111;104;307;349;109;139;213;142;898;346;118;127;122;225;2651;529;168;129;1463;366;263;278;104;141;552;194;116;1030;134;668;134;846;194;123;438;256;401;633;158;1603;108;129;174;148;116;330;106;119;1302;3022;8781;1156;186;1402;126;653;147;193;117;224;910;…	B	20130811	M	62.6	S
285	M2013081100077	2005.17358673;2010.94591909;2020.03436927;2027.0720305;2043.68201514;2058.27421239;2075.43731718;2090.56908154;2097.73469676;2113.79848193;2129.92655421;2135.45880982;2151.6731513;2173.96534717;2188.17473344;2196.37787769;2212.39851881;2229.35107659;2249.43337171;2266.09408564;2284.58327848;2294.29940187;2301.82205667;2313.79621515;2325.80278698;2342.75583197;2349.01787255;2356.63349231;2369.2048…	1288;1359;221;749;1009;825;9534;3134;3126;2373;618;486;275;1598;933;697;1233;778;994;222;319;155;175;160;211;343;240;242;232;246;186;245;462;325;258;378;295;208;170;191;195;215;229;1691;806;326;231;206;416;1542;756;416;343;927;344;230;193;159;168;332;242;211;204;206;184;1064;261;227;193;151;244;367;438;206;244;246;194;316;303;151;145;373;1032;380;299;218;157;156;148;210;263;183;276;396;157;156;16…	U	20130811	M	74.4	R
286	M2013081100083	2000.05238279;2005.44837571;2014.18053366;2021.26349643;2037.56022604;2069.93042107;2085.57683392;2092.36132794;2108.94527294;2131.16031758;2145.7492613;2169.02350252;2183.74286602;2191.55587159;2208.53250548;2226.01331964;2233.02517719;2245.3227852;2262.50856113;2267.80983455;2277.98815916;2284.19495472;2293.07663149;2305.98604553;2314.91045769;2322.95734305;2338.6445135;2350.33242451;2358.44132…	852;979;239;506;860;9415;2787;2892;1576;401;358;1416;1140;528;659;525;249;1543;328;311;176;162;134;146;199;184;222;149;186;152;264;313;597;340;239;137;143;170;189;195;239;215;229;727;351;189;144;308;215;404;673;353;1948;359;176;147;212;326;194;167;144;218;167;152;1365;163;145;244;357;281;493;246;211;185;137;241;135;190;413;2232;362;265;271;237;163;250;321;141;169;141;162;142;134;144;278;380;1642;…	U	20130811	F	69.8	S
287	M2013081100041	2005.80391783;2022.04677259;2028.72965516;2038.7748679;2054.31035033;2061.04685024;2070.75008944;2086.83197478;2092.77272405;2109.79330585;2126.0273734;2147.05357185;2170.77892753;2183.3416945;2191.59232905;2209.01347065;2225.62809418;2246.70487737;2267.43979647;2283.83071916;2297.16443445;2307.85963501;2318.13274854;2334.70741971;2340.09579758;2350.44105836;2358.10236934;2371.2007269;2387.057891…	941;439;216;334;274;469;3955;1307;2285;1386;336;177;749;765;535;840;396;558;157;157;134;139;136;145;135;125;150;143;157;132;258;159;189;183;113;129;134;150;122;139;167;138;967;471;210;137;118;129;242;1057;537;179;235;1194;270;128;145;142;163;175;156;137;122;170;145;652;190;177;202;122;126;161;185;142;155;114;117;264;1385;360;230;250;142;119;113;132;136;122;126;114;135;113;137;202;980;220;152;312;…	U	20130811	F	76.6	R
288	M2013081104666	2000.05238279;2014.59682997;2022.09761401;2039.23543271;2056.02584456;2071.19682664;2087.2719115;2093.21017414;2110.22370671;2126.02330847;2132.01709597;2149.6194747;2157.8015198;2170.32024287;2184.61028026;2199.38300161;2209.4048895;2226.45123375;2247.08237677;2271.34750512;2298.41401002;2313.57068384;2411.94965908;2512.4016677;2529.18954396;2536.6689738;2552.5998518;2575.17637962;2613.02735814;…	1009;279;378;972;669;10158;2375;1649;1089;401;416;269;267;2210;1461;307;694;479;531;238;227;227;306;279;263;624;411;268;323;263;671;406;249;1117;309;337;660;321;293;257;2372;442;481;1253;262;535;1713;2396;502;505;371;414;234;830;294;1685;312;1060;2914;333;487;6750;258;227;2306;1778;1864;347;1382;383;1558;264;3675;3798;926;385;273;339;1959;543;254;2584;312;664;331;5077;460;315;526;909;1497;350;702…	B	20130811	M	90	S
289	M2013081100145	2000.09928007;2005.07163391;2022.1080812;2027.94226174;2038.79993664;2060.18365602;2070.28598994;2086.75607386;2093.10845505;2109.2452474;2131.00189645;2140.85098187;2146.85741843;2157.17413424;2169.67381728;2183.94239045;2192.17926134;2209.13604845;2225.2848251;2246.7633087;2256.00055914;2262.61041869;2268.3469336;2278.95686594;2296.25180375;2311.82961209;2339.10773014;2352.5829749;2399.60230774…	2079;2890;1271;848;1586;1570;15194;4563;7216;4399;1431;224;366;436;2610;1275;1255;2252;752;1346;197;282;300;276;210;240;288;189;243;554;317;202;182;379;2408;902;371;195;240;212;282;419;2230;768;216;217;887;183;216;557;379;241;205;176;802;178;209;264;369;349;311;318;231;193;192;371;177;384;1208;491;336;374;638;180;171;272;256;221;247;396;179;239;1110;254;1309;314;176;193;211;388;364;929;471;1159;3…	PUS	20130811	M	71.1	S
290	M2013081100765	2000.40434094;2013.7088355;2024.9691629;2029.5657988;2038.3558169;2055.57259536;2070.75008944;2086.40796201;2109.36694244;2128.59639376;2148.34428605;2157.82149676;2169.48142102;2184.64338119;2198.98780076;2209.88635673;2225.62809418;2233.95898872;2246.70487737;2257.72211169;2267.88201033;2312.76998795;2387.96562781;2399.32703463;2411.1717896;2431.28387207;2499.08836846;2509.31701169;2527.0343643…	955;262;304;274;1124;700;13405;3200;803;296;267;338;2066;1603;326;486;372;228;1962;308;364;246;338;215;636;245;252;274;288;649;261;230;351;230;302;264;661;250;1372;391;594;275;466;378;268;385;325;236;430;331;355;2513;987;321;779;1649;226;251;438;877;2412;4530;734;314;459;532;301;1364;1701;295;255;3232;4448;382;429;4895;2574;2354;1817;468;1557;3475;656;431;7193;4644;421;295;356;2529;662;284;468;40…	SP	20130811	F	76	S
291	M2013081100785	2005.86375707;2021.68053343;2037.1415333;2047.20218523;2060.65543063;2072.46362441;2080.91896589;2089.81583527;2107.66723143;2116.62175928;2123.45715753;2137.59040514;2149.6194747;2159.0948601;2164.70386809;2175.94398457;2183.74286602;2193.29401318;2198.9477905;2209.4048895;2215.95332824;2225.13762222;2234.34114305;2245.7626177;2266.92585295;2278.43121826;2296.63418613;2314.01723152;2324.29986433…	796;2983;2331;1531;824;934;853;13418;4767;1931;4267;1477;448;503;460;807;457;1087;1351;3490;2909;1201;4385;2325;3267;4712;1743;2883;4731;2999;5513;8329;3149;3243;1985;1571;931;570;3077;2195;5532;2501;2229;4482;977;1307;1809;3028;3171;779;1202;711;659;3174;1068;780;494;629;782;981;1102;1178;6408;1439;1076;1395;2218;2354;1350;2051;2106;965;1034;1553;2232;2913;2023;4703;1821;1952;2041;621;730;688;30…	SP	20130811	M	0.2	S
292	M2013081100165	2000.09928007;2005.48628132;2015.03525638;2022.52452378;2038.79993664;2070.70746784;2086.75607386;2092.68465647;2109.2452474;2130.5742008;2147.71618141;2156.74376752;2169.67381728;2184.37551586;2191.74534772;2208.70042704;2226.59681276;2246.32392132;2268.78851052;2276.74438328;2285.60088262;2292.25475239;2306.48260594;2313.61334882;2322.9894621;2331.04150173;2340.453481;2354.38265212;2386.8966602…	2756;2880;408;1318;2050;13774;7224;7389;4740;1487;831;458;3678;2405;1282;2206;927;3800;550;253;245;332;352;402;326;272;277;238;348;419;1293;760;472;311;274;269;551;529;2629;944;583;658;372;466;662;2637;879;350;378;2187;478;424;411;785;501;381;278;991;253;524;686;709;423;386;319;718;764;2465;977;599;686;1833;453;293;500;634;375;240;321;305;614;253;438;2283;2394;899;674;477;704;773;1435;1800;246;39…	AS	20130811	F	55.9	S
293	M2013081200280	2003.45701094;2010.8856942;2027.86049459;2042.82696732;2056.59696611;2073.77273474;2090.18015469;2097.35330874;2112.16209496;2127.87641271;2151.77618402;2157.77294028;2171.9426699;2187.02413374;2194.80154236;2205.19384707;2211.70205195;2229.10620321;2249.2089656;2270.72629533;2302.09389427;2316.30467038;2328.77643802;2383.52434224;2413.41769615;2419.78358445;2455.41001586;2514.92341982;2528.40408…	248;231;133;208;201;1707;533;416;430;207;150;119;317;584;200;127;284;167;281;136;117;125;115;120;135;112;122;154;117;330;185;122;126;130;190;331;367;308;150;192;1009;176;184;122;562;122;218;122;613;2503;206;162;169;1032;134;167;157;724;346;122;141;119;227;492;466;129;149;113;129;321;150;1127;629;172;214;578;4693;311;290;323;113;284;116;501;112;143;167;120;941;235;1135;117;339;254;442;145;193;2251…	SP	20130812	F	94.9	R
294	M2013081205700	2003.11430909;2009.30962112;2025.04896239;2033.35848515;2041.68570307;2064.25757471;2073.91068905;2089.91057686;2096.24390336;2112.75712404;2133.59985412;2143.41979317;2150.69304422;2160.5536662;2172.58947364;2186.38713016;2194.60091088;2211.94525222;2229.79661433;2235.90922182;2249.03684311;2271.00462207;2287.33192257;2294.8539432;2310.38067687;2325.96155141;2333.54893884;2382.04945663;2388.8264…	532;547;191;112;301;301;3269;1153;1627;916;275;113;267;146;608;588;359;506;223;160;1285;215;107;121;106;121;106;105;107;126;129;366;226;137;110;97;103;121;150;149;609;207;133;177;92;150;555;239;116;588;180;101;97;137;237;121;111;89;99;448;100;112;104;90;114;142;119;139;142;230;112;900;93;207;678;142;155;100;106;119;164;149;119;104;96;93;129;372;201;147;102;253;99;154;364;177;357;162;107;93;155;84…	B	20130812	M	65.3	R
295	M2013081207030	2000.09928007;2021.6916824;2037.96368004;2054.30227495;2069.86455582;2085.90983408;2100.74431714;2107.54366016;2131.85741912;2147.28677802;2168.81058788;2182.21032667;2199.56249272;2207.82931557;2225.72211053;2245.44527795;2386.44352217;2409.60940309;2415.53264987;2431.51663992;2511.77622799;2527.14745789;2534.61734353;2550.05939207;2571.19359414;2581.08657304;2587.22047723;2596.1987285;2610.8813…	874;348;996;476;9223;2489;632;888;434;281;1474;1894;268;372;300;1120;479;480;557;293;405;294;354;246;280;246;284;246;382;245;259;2422;298;262;627;770;328;422;473;303;468;512;272;2688;1033;862;1892;529;965;303;2705;3064;1595;1034;322;282;253;284;459;1231;1361;325;289;520;302;1043;2755;531;291;382;4533;474;2067;1889;1703;302;2111;2578;450;363;398;4569;3472;1061;588;332;1629;2321;757;272;411;246;239…	U	20130812	F	36.3	S
296	M2013081200264	2005.99767101;2011.77125083;2020.44799296;2027.90083704;2044.930637;2060.36326581;2076.6960933;2092.67527965;2098.5785563;2114.64572518;2131.20256086;2137.16255579;2153.38366296;2175.25510702;2189.03746585;2213.70015928;2231.09362643;2251.62190139;2267.85158111;2273.5683559;2283.70106182;2289.43864977;2298.72293658;2312.46415239;2317.79480439;2327.5842949;2343.64987574;2358.42726981;2374.6032707;…	3213;2428;527;2209;3315;1398;25449;8180;7250;6430;1713;1705;1323;5757;4257;2397;1544;12816;1201;1479;745;1283;419;694;615;918;657;449;628;449;846;2531;693;1584;870;302;803;288;497;860;763;2209;1354;1035;1063;495;408;714;654;1835;1434;573;621;4383;978;673;244;548;728;709;514;506;282;300;1857;310;291;297;351;360;675;948;1317;593;630;648;415;704;519;252;239;1351;5823;1132;1867;361;232;204;268;328;53…	U	20130812	F	89	R
297	M2013081200189	2000.92756787;2038.38178644;2045.49629455;2053.46277822;2070.28598994;2086.33293208;2108.81978491;2132.71311693;2149.43423282;2169.24218069;2182.21032667;2246.32392132;2335.07284233;2386.44352217;2415.53264987;2536.48656679;2572.60569432;2675.79305426;2691.18411519;2704.68808445;2721.13192552;2790.35646128;2856.49097296;2958.17805412;2966.26953963;3030.38184085;3046.77506216;3145.03361285;3159.64…	785;365;423;243;3807;992;454;997;328;611;560;475;431;225;345;229;306;231;1781;227;293;328;486;235;294;430;345;2049;755;965;1407;233;408;835;1216;252;2764;948;627;272;436;227;1246;1356;296;223;290;273;446;1525;239;460;480;237;2108;588;1114;1293;910;2042;2215;595;676;494;882;236;4165;3596;617;491;377;334;1986;615;260;400;256;2298;384;647;227;224;4241;366;1082;346;704;350;600;258;856;273;272;709;322…	SP	20130812	F	84.6	R
298	M2013081200007	2000.23282355;2005.58560659;2011.35856268;2019.62079013;2026.65769405;2036.19870239;2042.43379415;2053.26502698;2065.38153668;2076.27645673;2086.36002489;2094.3610396;2112.10452969;2128.22583523;2142.70464887;2154.66701405;2169.23965446;2180.84869452;2188.6060774;2195.94573279;2203.29824755;2212.83235448;2219.77977583;2228.48006859;2238.50740391;2249.87098868;2256.44058092;2271.36870687;2281.9371…	607;647;679;778;1509;578;1171;977;580;688;902;7131;3455;2771;1338;516;534;559;690;670;738;1788;1655;811;3003;1408;1054;1758;2235;1156;1664;2881;3107;4210;5369;1862;2484;1543;833;778;1441;1936;1630;4962;2591;1924;3256;648;1071;1321;2026;1862;638;1599;417;623;3401;707;610;707;247;775;847;1026;4921;1055;931;1303;1495;1923;843;1679;1492;715;1220;1874;1988;1573;3066;1307;1262;345;654;2168;6254;1769;37…	U	20130812	F	64.1	S
299	M2013081200057	2000.09928007;2021.27532739;2038.38178644;2053.88250469;2070.28598994;2086.33293208;2109.2452474;2125.87243863;2141.27972843;2148.14562858;2157.60454476;2169.24218069;2183.07627098;2199.12783468;2208.26484941;2226.15943975;2245.88457774;2278.51428183;2399.60230774;2409.60940309;2425.57346673;2512.70646;2535.08458365;2550.99680668;2582.02976884;2611.8301115;2618.00102452;2633.69889238;2639.8959965…	1530;388;1442;952;12220;3940;1234;456;217;227;304;2555;2022;298;464;434;526;208;220;428;219;412;614;372;243;379;332;566;457;428;2114;341;221;280;215;330;1079;315;300;388;421;225;268;261;2530;689;310;544;1200;240;223;260;608;215;1679;1769;475;417;346;364;758;1293;237;215;208;636;246;367;257;2035;269;830;7887;411;380;1479;992;1483;322;949;343;1032;320;3112;2888;323;208;895;1306;448;1643;1212;384;65…	U	20130812	F	80.6	S
300	M2013081204612	2000.06197509;2004.64002958;2037.2526448;2054.92223523;2069.28205762;2085.81518047;2092.19159043;2109.24293081;2169.03455882;2183.35250194;2198.15362017;2208.63159524;2245.50088016;2416.10894079;2512.61100172;2535.51000498;2591.08197717;2611.95836886;2634.35095604;2651.56756774;2691.95844038;2791.32608188;2857.08330988;2967.0352136;2999.05136091;3017.93493553;3146.56494598;3161.19807103;3181.6367…	388;336;519;376;6213;1412;854;558;1391;803;267;396;295;278;270;526;301;347;512;271;794;410;267;510;424;372;1274;881;782;1275;269;476;810;281;472;2958;1566;876;366;461;477;1201;307;1591;287;404;609;2739;554;295;2030;2930;1813;2469;288;703;908;6718;4677;615;363;2264;869;278;507;358;2826;1306;2657;586;677;513;1855;1540;356;407;1109;490;1102;369;538;764;316;3620;3011;1142;574;441;872;330;898;937;844;…	B	20130812	M	78.6	S
301	M2013081200765	2000.09928007;2021.6916824;2038.79993664;2070.70746784;2086.75607386;2092.68465647;2108.81978491;2131.85741912;2147.71618141;2158.03499906;2169.24218069;2183.50930882;2198.69322042;2209.13604845;2227.47169016;2245.88457774;2262.16945485;2279.39949384;2294.91905917;2300.25240224;2306.92794893;2312.72139287;2322.54254259;2329.69850979;2338.6592341;2352.5829749;2369.70819882;2381.4618933;2399.147943…	1984;472;2062;20610;5464;3926;1986;1148;578;406;3347;1496;293;1099;588;4826;568;214;217;166;214;241;292;210;482;337;270;332;535;1333;392;772;487;257;171;324;503;516;1587;411;319;307;489;245;457;1259;422;298;322;1117;299;335;303;369;160;508;459;220;315;266;274;250;485;229;198;202;160;125;164;173;134;337;612;908;429;333;350;285;320;123;118;731;1272;355;375;678;140;129;165;196;353;454;397;637;704;26…	SP	20130812	M	83.9	S
302	M2013081200742	2000.09928007;2005.90097252;2022.52452378;2027.94226174;2039.63636838;2047.17213544;2071.12898954;2087.17925944;2093.10845505;2110.09630374;2131.85741912;2141.70851878;2158.03499906;2170.10549766;2184.37551586;2199.99719456;2209.13604845;2226.15943975;2246.32392132;2258.20275088;2270.99705196;2312.72139287;2322.9894621;2355.73286986;2370.61127812;2399.1479434;2410.97564928;2415.98859079;2431.5166…	1024;880;324;255;1045;284;11895;2510;1993;1117;597;209;253;2259;916;262;717;281;315;200;199;226;178;194;186;211;304;276;215;171;171;184;411;989;366;253;207;217;229;256;439;291;1133;387;226;226;1017;213;196;297;210;267;418;193;195;203;175;1265;464;378;819;211;500;1177;1334;629;433;182;340;238;177;1084;887;194;188;184;1754;1886;381;261;214;2630;360;1498;1216;206;1064;248;1026;1286;259;210;2951;2594…	SP	20130812	M	52.7	S
303	M2013081200335	2020.07732561;2088.36457663;2105.40034487;2122.07685776;2137.52896706;2182.91793239;2208.63159524;2215.19299169;2233.61672277;2251.67546282;2265.37795661;2278.6780593;2293.79863014;2312.09885538;2323.74160668;2340.36063017;2352.52545986;2369.24708567;2387.39125496;2400.58913877;2415.65176082;2427.09426478;2462.50742249;2472.21017128;2488.42391485;2513.07728733;2526.61843755;2541.1338001;2568.8749…	344;969;597;563;307;408;295;335;313;232;348;356;285;310;462;442;697;864;320;455;484;343;255;471;995;420;433;551;321;413;467;337;770;242;289;1426;311;244;237;252;1174;429;314;246;246;350;1052;302;315;327;447;576;373;531;485;320;760;2051;266;1221;1700;896;319;836;232;306;387;347;404;787;248;1709;613;667;236;410;369;242;572;971;334;435;324;297;434;2822;338;251;265;1747;299;287;3308;1265;1176;1292;33…	U	20130812	F	91.2	S
304	M2013081200324	2000.06197509;2038.09232433;2054.07909656;2069.70516213;2086.2399717;2101.56126283;2108.38872001;2127.65031795;2133.66068292;2169.46774342;2183.35250194;2201.20712062;2246.38244379;2410.16898216;2416.56616412;2514.47640439;2538.32112171;2589.18828918;2612.90929196;2641.51770804;2692.44112915;2790.83457734;2858.57541907;2961.46278802;2969.06285445;3001.08995852;3034.31468409;3048.68349489;3152.309…	708;747;470;8041;2390;527;520;241;282;1424;1679;267;873;343;374;282;269;257;280;355;2312;246;787;264;273;316;345;316;2473;288;701;1372;262;576;1496;3296;631;444;278;496;1475;277;273;246;1780;344;587;6566;1724;1825;1642;1962;2147;302;4578;3535;370;1529;2378;927;514;364;6901;684;385;335;619;1172;272;653;810;369;234;627;6146;3250;419;288;468;603;410;379;2308;5829;1458;326;1087;235;462;476;230;606;10…	U	20130812	F	105.7	S
305	M2013081200706	2005.48628132;2022.52452378;2027.10828196;2056.40178301;2076.61275606;2089.71929239;2107.54366016;2124.16402056;2139.13643351;2145.14041794;2153.3024101;2183.94239045;2191.74534772;2200.43194018;2206.95837927;2214.80311172;2220.47757548;2236.66847817;2245.00602195;2253.79946216;2267.46391114;2278.0717415;2284.27129104;2300.69713214;2314.95161118;2331.93704865;2345.3912729;2356.63323399;2372.86974…	222;242;186;246;249;520;373;264;281;204;197;464;200;219;278;202;217;223;347;347;284;225;209;192;240;4413;352;1014;22185;1698;1991;440;316;192;298;424;220;326;288;242;585;304;927;231;399;423;249;793;396;268;471;691;333;314;5933;674;511;787;610;236;214;220;217;218;286;385;309;229;679;295;251;256;266;247;924;284;634;468;528;678;736;247;186;188;201;211;187;236;194;195;259;324;194;451;187;487;200;360;…	SP	20130812	M	71	S
306	M2013081200703	2000.09928007;2005.07163391;2021.6916824;2038.38178644;2070.28598994;2085.90983408;2092.26090167;2108.3943662;2131.00189645;2147.28677802;2169.24218069;2183.94239045;2191.74534772;2198.25864996;2208.26484941;2225.2848251;2245.88457774;2398.69362285;2409.60940309;2432.43163118;2451.6869138;2511.77622799;2534.61734353;2550.52807748;2572.13495046;2579.67210782;2590.52641453;2610.88139723;2618.951052…	1166;1014;534;1200;12182;3093;2730;1589;629;277;1973;1008;365;212;740;420;1300;206;537;287;225;328;942;344;202;201;256;273;237;838;364;1097;525;415;245;259;427;284;328;277;334;229;278;280;365;1231;720;303;503;840;208;229;271;466;241;1323;1477;624;391;345;415;1753;1294;226;319;325;217;410;3315;2064;384;263;211;2645;1688;1286;1342;417;971;522;2171;260;208;204;340;5764;2997;274;286;238;1319;471;446;…	SP	20130812	F	59.4	S
307	M2013081300267	2002.22030122;2009.64657737;2018.32881947;2025.78638572;2042.41045212;2064.12832542;2073.35292256;2089.33710047;2095.66434979;2112.58600473;2129.15321818;2134.26444715;2145.78815266;2159.05909455;2172.37281229;2186.59247823;2193.93667387;2202.59336816;2211.26786018;2227.36258506;2247.895047;2268.52575765;2281.30435057;2300.76396785;2313.1921735;2322.09080023;2338.60012936;2354.27305948;2360.55747…	248;213;86;99;292;294;2344;774;702;367;85;131;80;97;531;415;214;94;278;131;198;97;87;102;94;100;103;80;72;75;79;100;114;98;67;70;99;358;95;179;78;78;110;477;171;85;117;342;108;73;82;71;113;89;82;72;243;68;87;108;69;98;80;70;84;73;124;402;168;78;97;75;70;117;89;94;69;82;68;85;93;176;135;435;88;77;117;80;68;68;69;79;99;101;71;133;68;73;77;67;75;78;68;68;195;151;438;2404;246;214;88;155;115;83;78;188…	WD	20130813	M	77.8	S
308	M2013081300298	2003.04472979;2009.64657737;2019.15672483;2026.20111836;2032.0120548;2042.41045212;2048.66285884;2065.38495536;2074.19259147;2089.75860531;2096.50874019;2113.00995903;2134.26444715;2151.34817814;2161.20357525;2172.80299919;2187.45583375;2195.66658885;2212.57056896;2227.36258506;2248.77094826;2260.61302716;2265.8865799;2271.60682167;2280.42186774;2285.71943255;2293.67778443;2299.87757252;2309.6377…	333;447;110;314;181;285;137;254;2058;567;1195;879;321;147;112;507;214;256;497;231;268;102;123;157;108;96;103;100;85;99;110;101;79;80;116;115;129;140;133;73;86;104;79;94;85;130;137;499;295;123;116;97;99;111;110;588;259;73;126;181;89;163;100;95;122;87;127;112;114;129;101;78;77;173;79;79;101;98;67;89;78;83;85;103;95;105;77;87;214;90;114;601;142;107;90;182;113;95;79;74;68;67;83;128;74;77;92;71;68;85;…	U	20130813	F	78.3	R
309	M2013081300217	2089.71295759;2101.60145827;2108.41024387;2116.93693193;2123.34340055;2137.90107321;2182.74353264;2192.28991611;2209.26495801;2233.31692924;2267.6533734;2296.4699225;2312.06291177;2340.71409513;2354.2058892;2370.44790525;2388.10727179;2400.82674364;2415.86149426;2473.70428421;2488.50490562;2495.4580903;2528.03620654;2542.53202762;2553.78342398;2570.70768849;2590.05149005;2598.09362432;2604.252009…	704;315;355;280;350;326;458;267;286;287;258;281;305;294;588;623;265;444;559;315;483;455;347;457;411;339;332;380;340;344;437;312;1344;307;1028;516;312;287;564;422;362;437;512;336;372;454;1157;1883;803;538;1035;391;447;1007;263;1527;924;839;469;318;415;270;582;810;418;616;365;416;447;682;1578;278;290;384;261;275;2068;255;1905;1418;1338;1784;312;2900;1979;362;253;1482;564;1454;791;588;2999;589;391;1…	BF	20130813	M	77.8	S
310	M2013081400018	2000.07359724;2013.35353982;2022.50951265;2029.59909947;2037.53773203;2054.30231645;2069.87193753;2085.50150836;2107.56872325;2125.47868518;2132.32184645;2147.33034425;2156.36119134;2168.43236047;2184.43620505;2196.15252013;2206.59382132;2217.06034492;2225.36423046;2245.53383829;2261.38338033;2283.49077742;2292.36438771;2312.39405014;2321.77157056;2329.37703987;2338.34085202;2352.71938212;2369.40…	916;413;401;272;2594;993;16521;5356;777;503;778;1141;432;4271;1582;355;568;257;1842;13247;1139;472;343;551;484;484;496;331;283;426;312;729;4210;1365;654;144;226;327;417;690;670;1230;324;196;285;548;811;466;314;514;490;315;381;480;1561;512;460;651;557;486;709;316;457;230;141;138;138;330;224;186;286;209;210;324;345;529;2697;1183;716;550;346;1333;313;456;1805;158;2055;557;708;215;259;166;158;139;179…	U	20130813	F	53.7	S
311	M2013081400007	2005.04832069;2013.76926059;2022.09287225;2027.09544724;2037.95599271;2069.87193753;2085.92476121;2091.85489924;2108.84544451;2129.75434727;2140.03380261;2147.33034425;2156.79171336;2169.29590052;2183.13636277;2197.89098544;2207.90075743;2225.80171496;2245.53383829;2256.9750373;2267.12077258;2283.49077742;2313.28631537;2320.87764142;2329.8248145;2337.89224543;2400.21386838;2409.77069468;2431.6873…	839;245;163;221;1111;10552;2436;2455;1002;351;236;343;264;2182;901;255;580;241;1528;190;450;168;255;165;239;203;211;890;332;162;186;199;212;183;787;220;232;186;792;168;754;367;221;169;447;280;175;161;246;158;879;283;1667;320;192;156;207;1184;411;266;698;171;199;172;187;282;195;1047;159;991;425;170;533;417;237;220;1341;910;229;324;3301;1547;370;265;180;273;2923;187;1041;778;918;262;567;1727;177;16…	U	20130813	M	54.4	R
312	M2013081305664	2000.3950675;2024.52030296;2039.14962137;2055.09338135;2071.10013046;2086.74617661;2112.67140648;2148.63742236;2158.53894881;2170.1919328;2184.47766779;2199.6811329;2228.93402423;2235.51001834;2246.49183;2262.79497119;2268.0953082;2282.26026757;2293.3577412;2312.95555481;2324.57580351;2339.36707664;2353.75552973;2370.44790525;2386.2929986;2400.37188737;2411.30048815;2434.14918136;2453.42644234;24…	497;169;829;482;7227;1680;204;217;202;1657;1652;198;177;189;1912;276;278;127;141;191;205;238;132;125;156;223;666;253;166;132;122;119;148;197;177;256;196;210;159;154;216;191;191;325;122;210;1994;269;123;128;193;206;142;136;1058;124;125;212;196;303;143;153;242;297;2200;185;233;309;168;155;144;207;191;140;174;121;262;1596;170;902;121;362;227;272;609;949;125;127;183;126;1032;993;786;8775;399;719;270;…	B	20130813	M	30.4	S
313	M2013081305612	2003.11430909;2009.72299585;2025.46401826;2030.86377031;2042.10252846;2064.67678877;2074.33092046;2090.33248903;2096.24390336;2112.33286782;2134.4528332;2143.8472777;2151.549561;2159.69529221;2173.01996506;2188.97923129;2195.03365727;2211.94525222;2228.48789718;2249.47511568;2271.44510484;2280.70545352;2287.33192257;2293.96833661;2303.71973279;2309.93630455;2316.16153887;2326.40751476;2342.491628…	2735;2958;1244;1036;1330;1454;11824;5302;7794;4891;1993;252;954;368;2268;1334;1473;2790;895;5525;1094;267;389;588;185;463;258;585;404;450;415;301;360;1267;430;895;605;236;437;331;467;366;416;2875;870;765;420;513;473;252;412;410;3074;892;344;340;640;244;272;181;515;718;251;282;261;182;196;210;504;259;296;230;242;201;169;420;514;415;589;355;217;320;242;267;172;140;615;703;368;375;290;345;247;143;15…	B	20130813	F	53.4	S
314	M2013081300149	2002.2890196;2023.3891813;2032.52673659;2041.26892192;2049.61294976;2073.07035893;2089.06688522;2095.39888485;2111.90865583;2134.4528332;2171.72862346;2187.68298176;2210.64197286;2227.1795779;2247.72229063;2411.94238547;2418.30805242;2513.43947296;2536.23554851;2613.30396169;2635.13399063;2691.55995776;2770.02728628;2777.83999707;2791.04956558;2857.5799588;2959.64040163;2966.71186746;2981.8941202…	1088;304;257;768;253;8812;2449;1727;1049;548;1389;636;546;260;615;278;264;327;684;281;694;651;318;234;448;249;333;297;232;375;235;346;827;629;621;1104;318;689;851;2149;950;644;241;313;295;1373;870;332;1708;2393;363;1087;1713;1662;1267;363;1671;584;2459;364;317;4906;3346;905;312;228;449;1944;669;329;246;2180;233;813;729;2048;306;360;446;788;1060;385;393;699;545;224;947;279;504;267;2037;2948;573;43…	PUS	20130813	M	61.6	S
315	M2013081300141	2003.93977554;2024.63395076;2041.68570307;2050.03061563;2058.8118171;2073.91068905;2089.91057686;2104.28040261;2111.90865583;2128.9116311;2136.58605479;2144.70237942;2151.1212805;2160.5536662;2172.58947364;2188.5471039;2201.09674907;2211.07635511;2229.36033107;2235.47231965;2249.03684311;2316.16153887;2402.86359753;2412.85123628;2419.67325054;2428.32873909;2434.26010491;2514.36784917;2527.3836664…	2533;464;2249;782;1038;18111;6150;1089;1193;548;1578;333;484;302;3042;1270;282;469;394;310;1189;286;297;622;315;280;334;511;378;644;387;278;271;517;337;722;325;262;598;285;265;511;351;282;265;368;267;350;334;829;282;282;633;585;311;719;287;340;597;318;592;1267;1274;818;315;330;420;1426;435;312;3311;1277;1255;750;862;538;1100;438;1631;431;540;3342;1739;514;356;354;717;1226;920;387;1100;783;451;427…	PUS	20130813	F	29.8	S
316	M2013081300012	2002.2890196;2017.17130636;2025.04896239;2039.18567974;2054.62785968;2084.00845066;2091.59849089;2110.21225011;2125.50537533;2139.57442235;2166.99710897;2184.65994703;2203.26423911;2211.51078156;2218.46761746;2236.3461682;2255.17668177;2269.24313304;2280.26404252;2301.05813959;2315.27168933;2325.06975728;2342.04407418;2355.04109094;2371.22702105;2388.82640345;2401.95669076;2417.39814125;2428.7847…	438;511;491;397;526;458;1796;1021;1130;784;335;617;359;585;510;829;637;501;716;910;690;653;1023;1363;1731;643;1886;976;590;528;371;606;870;2066;954;1002;1482;495;897;728;1130;715;417;1379;786;715;2050;422;433;361;447;516;2436;1144;504;698;621;764;902;521;745;482;331;544;953;625;951;782;1097;820;796;344;1198;3558;367;1885;2963;1478;2017;644;1258;664;403;425;335;461;635;389;457;808;429;422;360;943;…	U	20130813	M	73	S
317	M2013081300068	2001.0514172;2023.3891813;2039.18567974;2092.02057998;2110.21225011;2126.78238957;2140.42863965;2185.09167649;2195.89928268;2202.39711046;2212.3797671;2218.90279549;2236.3461682;2248.16043058;2256.05450886;2269.68343899;2281.58840812;2301.94516053;2314.38201657;2325.96155141;2342.04407418;2355.04109094;2371.67744771;2388.82640345;2402.41012205;2416.94325193;2426.04943263;2442.02777201;2474.607213…	352;433;357;1933;920;765;664;584;418;371;429;550;643;451;546;457;497;797;611;445;661;1281;1448;570;1722;889;422;508;581;1207;599;729;1327;721;619;936;508;565;2039;409;381;2814;514;512;498;510;354;478;528;369;483;838;675;989;494;795;501;504;1149;3268;1600;3089;2045;602;1249;505;382;377;561;440;353;536;668;440;411;829;1254;2066;2166;547;1079;932;403;587;432;957;764;410;1001;1506;828;417;363;631;910…	SP	20130813	M	62.8	S
318	M2013081300060	2002.2890196;2008.48300437;2024.21898336;2041.26892192;2073.07035893;2089.06688522;2111.90865583;2128.48569435;2133.59985412;2159.69529221;2171.72862346;2187.68298176;2200.6633837;2211.51078156;2227.61564012;2247.72229063;2314.38201657;2412.85123628;2426.50520556;2513.43947296;2536.23554851;2551.6477633;2573.68151923;2604.78720918;2612.83043345;2619.93799319;2635.13399063;2651.32927608;2692.04077…	1563;840;506;964;11138;3414;1505;428;423;381;2808;1438;433;1046;566;823;284;501;283;485;1257;566;381;282;446;340;1150;631;746;302;444;516;395;444;334;427;534;398;1845;1112;386;909;1306;460;288;911;332;1205;2423;2015;1411;323;272;1393;971;362;269;1136;519;2611;566;269;326;2602;315;1890;1553;1689;407;2227;2481;548;518;6087;4228;1174;586;383;321;2337;1062;690;2496;1116;2071;288;342;674;939;733;431;2…	SP	20130813	M	93.6	S
319	M2013081300770	2003.11430909;2041.68570307;2073.91068905;2089.91057686;2113.18142449;2132.32071716;2172.58947364;2186.81903648;2248.59861474;2418.30805242;2537.16825304;2693.48347419;2793.49931252;2858.57163945;2961.65993825;2969.23948616;3032.78831636;3152.03980173;3161.43093274;3182.87516274;3193.88749081;3361.9436351;3430.72477137;3581.5387261;3623.95607512;3637.40386697;3662.12402082;3693.70931151;3818.5559…	801;709;7015;2045;631;401;1156;1333;526;496;431;1510;566;727;448;402;617;1970;1026;732;1851;395;740;1309;3686;1517;1509;384;434;1521;963;457;489;1591;2569;521;586;401;4316;1661;2380;1306;494;3190;2317;1177;5080;2686;1266;703;2206;1664;795;2298;634;1275;471;4089;856;613;964;1258;1026;392;1190;490;370;578;580;3958;4329;1022;1519;565;444;469;1648;1841;5220;2662;2696;385;366;1282;1503;767;1596;2243;7…	U	20130813	F	77.4	S
320	M2013081300847	2002.70164222;2008.89629062;2018.41408503;2025.04896239;2041.68570307;2073.91068905;2089.91057686;2095.82137199;2111.90865583;2133.59985412;2142.56495677;2150.69304422;2160.1244571;2172.58947364;2187.68298176;2211.51078156;2228.48789718;2249.03684311;2270.12378915;2281.58840812;2286.88984856;2293.52559961;2302.3887373;2314.82683085;2326.40751476;2340.7016764;2354.14355181;2372.12791856;2384.75904…	8170;7428;710;3549;5579;33298;18593;19246;12937;4181;440;2529;918;8982;4969;6870;2633;20482;2870;791;976;1404;403;938;1460;1267;1156;1025;643;1737;4551;3536;1804;406;1141;561;1043;1384;1664;7779;2911;1437;1591;2277;1278;1235;1629;7578;2434;863;937;2492;938;1088;1590;1799;719;751;727;476;467;1616;763;500;510;287;446;618;233;492;1523;2510;3014;1487;1013;845;1201;507;2386;3240;3264;1134;1450;238;461…	SP	20130813	M	35.1	S
321	M2013081304630	2003.52702019;2018.41408503;2025.46401826;2042.51939808;2059.23045613;2074.33092046;2090.33248903;2105.55078305;2112.33286782;2128.48569435;2145.55765803;2150.26485216;2172.15902644;2186.81903648;2204.13154461;2211.07635511;2230.2329418;2249.47511568;2266.16222903;2280.70545352;2326.40751476;2341.59656407;2354.59229928;2360.43003773;2372.5784336;2385.66259106;2400.14340743;2412.85123628;2434.7166…	502;198;197;510;279;4787;1611;476;406;245;145;132;743;1446;162;220;209;1587;214;195;185;138;161;148;197;165;126;432;262;150;157;127;163;199;180;261;162;167;224;122;152;145;120;155;154;1894;339;285;127;145;143;135;199;201;936;168;124;124;271;160;252;212;138;170;130;264;2465;398;756;122;153;188;187;120;260;1686;119;1339;197;240;158;621;149;1153;187;225;134;1387;247;208;614;6873;306;211;1477;164;134…	B	20130813	F	79.1	S
322	M2013081300298	2004.10262377;2012.87282127;2019.98632146;2037.61385977;2053.20542286;2059.54301942;2069.70320843;2085.84061181;2091.80155866;2107.59590145;2125.59568745;2147.12256539;2156.19580871;2169.19038251;2183.09379857;2199.22437189;2207.96805242;2225.0675934;2246.20279147;2261.23339737;2267.43689686;2278.53550899;2284.31739525;2290.55215988;2306.62307349;2314.67941055;2322.74966986;2339.38226463;2351.556…	1878;487;1598;2367;1319;1776;22759;6379;6024;5135;1434;977;626;3787;2729;350;1862;1379;6820;684;669;626;571;461;289;282;576;455;324;314;284;449;1641;354;822;525;347;202;382;347;484;542;2191;1591;546;397;581;316;344;559;1698;1213;1330;433;2281;538;334;457;694;216;239;179;258;284;335;1705;320;282;216;248;273;207;402;661;939;435;512;387;484;514;204;943;2688;524;818;190;194;290;565;423;773;895;281;30…	U	20130813	F	78.3	R
323	M2013081300355	2003.52702019;2025.04896239;2042.10252846;2057.55616542;2073.91068905;2089.91057686;2112.75712404;2128.48569435;2135.73263348;2151.549561;2160.5536662;2172.58947364;2186.81903648;2201.53015865;2210.64197286;2228.48789718;2249.03684311;2264.84250464;2271.44510484;2282.02995172;2287.33192257;2293.52559961;2315.716592;2325.96155141;2342.04407418;2355.4899268;2371.67744771;2389.27855339;2394.25511895…	2112;488;2028;840;20510;6007;1828;514;697;667;562;3589;1728;443;853;537;8069;669;661;382;361;330;356;388;396;375;333;252;243;474;1668;979;566;290;299;211;333;520;360;971;397;601;510;369;423;174;765;235;406;1881;438;347;253;187;404;279;453;406;272;270;191;229;149;939;291;167;199;149;210;177;333;618;649;308;203;451;191;1243;189;162;764;2183;365;495;746;154;174;164;267;400;300;447;617;198;199;240;19…	UU	20130813	F	76.9	S
324	M2013081400127	2000.05543852;2015.99733251;2033.26628579;2065.46513397;2081.65623993;2087.63679716;2105.19904075;2128.00699019;2144.43313991;2165.26947331;2180.5242392;2187.51515608;2205.03997679;2223.0734021;2242.50575036;2265.13251103;2281.17088594;2287.86980016;2304.43468764;2309.37060967;2320.15775671;2335.93293321;2349.94875908;2367.63966654;2380.38076235;2396.35407907;2407.33736562;2429.83777273;2449.2052…	3010;688;2967;21458;6688;8782;4107;1009;880;5035;2449;2077;2915;806;8732;1401;389;550;379;412;576;469;440;343;251;568;2473;1242;656;409;365;481;698;691;4045;959;493;652;773;468;591;4181;815;366;1702;370;357;271;648;735;410;365;418;298;257;967;462;242;199;237;326;473;655;1131;584;434;341;404;1129;241;963;2051;593;769;208;332;430;421;699;798;257;269;182;200;266;216;237;250;198;407;552;1945;449;260;…	BI	20130814	M	46.8	S
325	M2013081400780	2000.07359724;2005.46316562;2014.60083351;2021.67627565;2027.51261313;2038.37429718;2054.72232878;2060.60709948;2070.71524651;2086.34805786;2092.70276246;2109.69681098;2131.46583823;2140.46266062;2147.33034425;2156.79171336;2169.72773623;2184.86957339;2191.37535314;2208.7722671;2225.80171496;2230.61693444;2246.4128796;2268.44583709;2291.47623851;2307.48972219;2313.28631537;2323.55995429;2329.3770…	2589;4179;435;1712;1426;1478;781;1603;18897;5465;10505;6193;2792;286;1121;288;3081;1651;1556;3127;1076;994;6401;1202;529;310;406;372;439;333;331;222;261;423;1475;848;515;244;367;265;714;588;3227;918;1071;587;472;511;430;2729;777;287;267;1719;433;359;415;233;791;465;442;319;262;190;730;346;213;200;155;259;266;436;442;620;655;727;382;342;524;229;457;212;243;235;709;2323;1005;834;1395;215;241;153;18…	SP	20130814	M	67.1	S
326	M2013081500205	2000.05543852;2008.43829814;2017.6789786;2025.25475998;2032.84424582;2049.3351559;2065.0398778;2081.22937488;2103.48251646;2120.67826561;2144.00008853;2152.23531526;2165.26947331;2180.08766755;2194.5169359;2203.28443887;2223.51413334;2242.50575036;2258.46610993;2274.92719495;2279.83225083;2288.7637114;2296.36882306;2310.2686029;2320.15775671;2327.36279951;2335.93293321;2348.59060152;2366.27652887…	550;603;309;317;4887;2358;25049;10967;1501;502;1206;1027;8429;3921;868;936;805;14359;1477;364;374;498;329;520;761;493;780;492;522;480;931;4060;1931;851;543;381;649;673;792;1142;1517;503;276;808;1213;728;487;864;1310;762;435;455;682;2497;656;466;256;257;609;726;728;380;389;366;244;1347;526;290;254;227;246;239;311;299;334;418;760;1504;692;490;419;422;637;199;210;1313;2581;490;949;365;230;270;333;43…	SP	20130815	F	74	S
327	M2013081500794	2000.56597676;2007.20571988;2021.76910955;2039.31575071;2055.25762601;2070.84054048;2086.90681637;2092.41764442;2109.84627217;2160.41624713;2169.47970796;2183.76119127;2193.30859579;2209.84934376;2247.07664809;2270.00654567;2417.36311482;2534.70345886;2551.56244762;2573.18690083;2582.61767771;2634.79940754;2651.0352892;2683.65862143;2692.32803818;2701.97733241;2791.080274;2857.75028229;2998.56902…	184;173;158;263;152;1597;412;377;342;141;438;650;149;175;164;151;182;266;198;149;165;295;260;166;784;152;299;747;209;155;186;175;3445;404;466;188;146;209;1178;1363;251;1020;1539;143;141;157;165;638;375;3083;141;147;280;4169;328;185;1143;748;146;1531;340;457;237;1116;174;396;197;3441;3679;147;180;777;228;164;263;1991;562;182;3861;323;212;179;268;710;184;211;205;993;291;144;262;215;378;7457;466;148…	SP	20130815	F	94.9	R
328	M2013081500107	2000.15136378;2007.20571988;2015.10492612;2024.27105887;2038.47845053;2055.25762601;2070.41859493;2086.48321208;2102.61086265;2108.56851846;2128.6317994;2148.36158334;2156.53780089;2166.45641499;2184.19470575;2201.57108838;2208.97720615;2227.32877497;2234.34011005;2246.19708711;2262.93861557;2269.12244301;2279.74320412;2297.50037319;2312.64890844;2410.52170797;2440.69742082;2490.94973894;2513.243…	1054;560;259;238;2251;691;7966;3068;550;772;341;534;433;2380;1333;442;691;409;287;4040;404;380;252;278;652;803;332;264;601;842;381;565;608;648;608;1163;288;798;316;577;277;365;243;391;665;647;1315;1006;440;1083;440;750;1329;1545;1239;1003;565;283;285;260;4073;695;320;349;284;239;311;2641;1490;485;248;309;2089;1126;1063;860;275;1215;3611;445;690;5335;2214;587;291;288;557;1170;1468;794;1161;1035;68…	PUS	20130815	F	29.8	S
329	M2013081500068	2006.79040861;2022.60291807;2029.27967117;2037.22282761;2050.21654056;2058.62184151;2071.26252967;2089.02549257;2107.29115764;2123.5000919;2137.62741456;2169.04767798;2183.32772046;2192.0054326;2205.92609998;2216.83273239;2234.34011005;2245.3177008;2252.35768217;2266.02945936;2277.52847115;2296.61085515;2312.20264265;2323.81974772;2339.50478302;2352.9916848;2362.00479214;2368.77608861;2386.880928…	217;226;232;225;362;273;208;1141;865;689;361;235;509;223;410;284;388;297;311;335;354;314;419;544;502;989;219;1135;343;526;597;292;210;289;605;1333;548;488;781;325;491;488;476;214;1140;211;1569;241;305;242;282;279;390;1474;564;355;356;448;432;719;396;402;313;225;346;350;728;473;758;469;639;565;424;273;266;293;261;239;985;2733;474;1573;2163;1445;223;655;342;276;467;255;237;230;326;224;221;244;250;2…	U	20130815	F	71.9	S
330	M2013081500038	2000.15136378;2013.85663559;2038.47845053;2051.89620401;2060.72589478;2070.84054048;2086.90681637;2109.84627217;2115.81431775;2127.77607825;2141.05937983;2148.79151765;2156.96856473;2169.9117816;2183.76119127;2201.13582737;2208.54120285;2226.8909377;2233.02463321;2246.63684576;2262.49724114;2269.12244301;2282.8456645;2312.20264265;2323.81974772;2330.98341066;2385.06729916;2399.14120534;2410.52170…	369;124;519;355;379;5515;1293;262;180;153;111;195;156;989;590;167;213;174;133;1561;174;168;121;105;108;111;109;125;422;119;169;169;107;134;179;141;309;154;152;142;164;246;250;104;450;166;201;131;117;107;269;121;109;326;126;145;145;167;126;823;5081;232;168;144;495;172;146;130;108;121;147;106;104;130;430;200;117;104;221;380;131;116;208;622;325;130;222;111;224;122;149;1844;342;130;224;2479;117;121;3…	U	20130815	F	61	S
331	M2013081500375	2003.40655297;2016.4176806;2031.57837972;2041.71596973;2054.84642852;2061.63935237;2066.74115647;2075.68398254;2085.07268484;2103.0534913;2118.9556398;2133.1875824;2145.29936987;2153.53701351;2160.48585012;2171.80086693;2179.21465152;2188.8271623;2194.5169359;2205.03997679;2212.06892025;2230.13019758;2241.620678;2263.35386924;2274.4815358;2292.78841642;2310.71766331;2321.50787273;2337.28751625;23…	852;3530;2874;1739;621;894;748;1293;14621;5485;4734;2232;672;853;728;1478;1505;1562;1620;4626;3710;5287;2606;3356;5324;2252;3488;4448;4250;6093;9425;3707;5515;3145;1832;1341;828;4102;2437;7759;3521;2681;4903;932;1826;1828;3229;3413;1002;1403;1068;588;5292;1534;728;668;1030;1098;1196;6780;1308;1500;1989;2325;1326;1163;2881;2506;1051;1057;2362;2959;3775;2786;5279;2365;2425;721;837;670;2768;8179;223…	SP	20130815	M	74.3	I
332	M2013081600798	2000.31551111;2007.02433362;2015.84603131;2024.26492519;2032.27848981;2048.35127498;2064.91034543;2080.67954353;2103.79773605;2119.2782559;2124.88189391;2142.16863291;2151.2712325;2164.30727684;2180.43746266;2192.68256935;2203.20476804;2222.55875895;2241.55205001;2257.95777389;2274.42147753;2286.47213429;2294.52306706;2308.42075273;2318.75826451;2326.86413713;2334.98375001;2349.90540048;2365.7818…	523;276;222;140;1698;976;7929;4075;1011;238;311;454;375;2931;1348;373;582;372;3783;369;197;193;104;218;355;219;315;261;184;252;404;1126;667;303;123;244;219;290;375;1002;274;189;265;473;263;247;241;852;240;123;182;201;453;267;192;97;92;249;309;295;326;173;183;207;142;129;146;82;250;175;131;126;124;98;175;86;107;120;177;255;197;442;368;626;295;129;157;129;208;273;78;166;133;498;467;507;289;223;169;…	BW	20130816	F	60.7	S
333	M2013081600795	2000.31551111;2015.4255291;2024.26492519;2032.27848981;2064.48495247;2081.10653976;2087.08891801;2104.22701157;2125.31323865;2142.16863291;2151.70515447;2164.30727684;2179.1274534;2204.08271781;2222.55875895;2241.55205001;2257.95777389;2262.84633132;2274.42147753;2280.21978989;2288.70712721;2301.69097958;2308.8697434;2319.20823034;2326.86413713;2335.88677748;2349.90540048;2365.78188142;2379.43167…	1628;645;297;3071;24828;7805;7431;3127;1001;1116;662;5749;3055;1561;766;7864;961;943;259;245;458;345;350;641;363;590;392;457;376;613;2488;1241;655;561;366;476;669;745;2088;560;583;927;580;391;639;515;2018;490;355;478;1886;468;332;182;599;709;578;311;360;352;272;288;1318;444;251;231;264;312;245;419;780;1132;526;529;495;911;225;1071;2517;369;247;290;340;607;422;814;809;244;174;224;236;258;215;275;2…	U	20130816	M	93.7	R
334	M2013081606607	2001.00257497;2016.74726021;2025.47551848;2040.06571914;2056.80620795;2071.93281488;2087.53900157;2102.78118933;2110.42365724;2127.03122016;2134.71881005;2149.2786894;2157.86707195;2170.78262813;2184.60284547;2200.63860607;2209.33165026;2225.89689337;2246.91217135;2263.18059434;2279.50921397;2314.57449453;2323.94181262;2331.53908139;2369.71602355;2387.79155905;2393.6812541;2401.39437402;2411.3949…	780;285;173;1214;572;9663;2539;573;496;231;172;374;271;2228;3140;291;254;261;4268;405;178;237;203;256;181;233;187;294;1308;297;249;290;187;205;290;223;251;373;194;276;286;230;166;193;562;218;319;4016;479;218;208;469;238;355;1517;215;384;329;466;407;363;263;282;292;588;5433;767;1524;204;207;235;234;337;249;171;415;213;3689;2102;168;395;241;320;1458;1917;267;304;186;762;2450;294;1150;11600;487;199;…	B	20130816	M	76.8	R
335	M2013081605610	2001.82965918;2015.91700914;2022.97975115;2039.64810856;2056.38683808;2071.93281488;2087.96162603;2110.84865659;2133.43655557;2149.2786894;2158.72687769;2170.78262813;2185.90079955;2209.7667642;2226.3336783;2247.35106697;2263.62111691;2269.35191164;2278.6250469;2285.26058699;2295.45429671;2300.78198759;2309.67554258;2323.49531017;2340.04518347;2356.20553608;2370.16705461;2382.8137743;2392.7746635…	2767;495;967;2692;1492;9151;6925;3470;2211;1161;497;4725;2611;1719;900;5479;617;706;303;306;265;237;319;719;594;477;466;271;249;521;2104;1223;588;246;361;393;620;690;1822;826;510;808;399;480;392;1759;805;530;2348;473;355;529;480;407;276;235;1394;295;254;263;446;675;786;474;359;377;429;923;2761;608;1181;279;285;527;336;576;812;235;305;269;236;406;1891;1903;381;228;319;493;369;749;1734;1109;402;231…	B	20130816	F	50.8	S
336	M2013081605606	2000.58909884;2006.79585914;2023.81149766;2028.80567133;2039.64810856;2061.84207695;2071.93281488;2087.96162603;2093.88298632;2110.84865659;2132.58193914;2142.42064873;2148.42081864;2158.29695283;2170.78262813;2187.19914941;2192.82990555;2209.7667642;2226.3336783;2231.57852737;2247.35106697;2272.44080217;2282.16277045;2298.1173507;2314.57449453;2322.60243718;2340.04518347;2358.904468;2398.6706455…	2070;2669;1003;1040;1953;1489;12862;4539;7189;3964;1741;243;529;344;3683;1347;1867;2634;723;616;763;307;178;243;206;184;310;203;213;437;203;212;214;431;2896;859;921;298;196;163;604;3116;973;288;356;141;233;292;253;159;185;314;226;185;171;189;199;194;152;178;188;615;280;220;202;402;158;144;150;143;267;150;170;220;143;307;324;705;186;148;680;189;148;141;259;372;178;549;222;410;176;197;241;154;452;2…	B	20130816	M	78.9	S
337	M2013081705662	2070.76247066;2087.25842775;2094.04517702;2170.73267808;2183.28838998;2416.47547915;2692.40780877;2792.15717084;2858.84804968;2960.12413632;2968.72869418;2999.70781363;3033.40932407;3146.07916847;3161.22388204;3182.17345845;3193.72553486;3361.45049897;3430.30004555;3548.46406234;3581.24396939;3624.25353999;3638.2734551;3661.32529872;3693.49515892;3818.41726774;3854.74240185;3873.25976971;4068.615…	2015;432;308;635;594;274;467;610;265;391;277;341;435;2022;857;1012;966;478;556;266;636;2501;1541;1018;386;358;1778;1455;305;620;422;3491;596;301;1562;2084;1889;1789;377;2310;2074;774;279;6389;5388;1035;303;663;454;2808;1189;672;281;2788;1205;903;1763;587;558;949;281;1457;326;308;977;570;304;902;298;621;397;3701;3249;901;327;883;438;902;776;780;1819;4006;2967;2217;654;373;1255;1289;1517;2427;1316;…	B	20130817	M	0.1	S
338	M2013081700259	2004.78547138;2027.96251242;2044.18592836;2060.05831794;2075.57461336;2091.57352709;2113.99484164;2131.42515687;2146.36371621;2162.21501248;2174.68146285;2190.64110414;2205.3602649;2213.60801263;2231.46034028;2251.14017709;2261.23343943;2274.87451675;2287.23211456;2419.08505597;2429.10563846;2444.17671565;2499.38726044;2516.53914646;2538.88057443;2554.2994816;2575.87294573;2585.75284384;2590.9358…	1146;324;1662;784;13210;3379;666;289;268;358;3674;1373;416;411;308;501;318;258;259;419;256;297;260;776;701;333;232;243;250;930;770;340;1054;274;328;406;231;265;330;243;299;505;318;1038;853;731;1126;392;814;309;1228;2696;1129;1583;278;290;939;855;282;358;346;237;392;1816;447;368;823;951;1177;954;290;1910;525;1922;558;4573;2961;590;408;315;310;1590;1129;483;2125;297;634;2556;496;558;706;621;245;231…	SP	20130817	M	60	S
339	M2013081700194	2791.00787226;3151.92213087;3161.33231244;3181.769442;3192.80148654;3430.00250388;3580.43813024;3624.01668543;3661.66142531;3853.4009726;3873.07769395;4186.93143325;4258.95696837;4366.00088227;4440.17593029;4451.35647106;4498.71933189;4547.59112522;4570.86690552;4599.25594843;4608.10615167;4718.1766363;4741.24597971;4772.73698967;4788.19946775;4810.79407062;4818.55312496;4908.23493618;5041.010424…	408;297;415;353;507;295;377;1572;569;399;429;2053;345;531;857;1238;675;1453;1629;1095;605;270;4027;2005;1069;294;328;396;1065;790;272;302;1386;522;382;1156;292;459;477;616;487;313;333;992;1904;537;397;947;297;694;1287;3936;1722;1781;1703;308;794;955;818;468;341;471;300;1936;698;1035;527;1517;1969;1080;383;4161;1528;709;739;459;1019;457;343;387;270;441;416;286;276	SP	20130817	F	85.4	R
340	M2013081700737	2003.3194859;2019.58103888;2028.36451943;2035.06950384;2045.14775271;2057.35889638;2063.26695902;2068.33776503;2078.49807672;2087.4088034;2104.86096135;2121.52933789;2135.68479156;2147.30160449;2155.49532511;2162.40742785;2173.66324481;2181.03865;2191.03706677;2196.26272979;2204.98603216;2214.16415201;2222.04632062;2231.69914847;2244.45537705;2265.20666882;2275.84000183;2293.61770915;2311.4647804…	859;3056;1154;2306;1245;408;547;727;1304;11194;3934;4561;1726;656;827;804;1119;722;1248;1295;3453;2760;1143;4153;2371;2637;4755;1543;2468;4518;3983;4553;7147;2758;4542;2152;1378;1139;551;3151;1944;5515;3333;2543;4049;492;1455;1518;2368;2314;727;1634;907;488;3369;1286;775;538;728;741;913;880;5572;1425;1369;1883;1924;640;959;2107;2096;864;898;981;1822;2531;3051;2093;4394;1918;1664;1981;1061;1065;70…	SP	20130817	M	89.6	S
341	M2013081700738	2000.4077115;2013.73598645;2023.76126873;2036.74748092;2043.04606186;2052.72279849;2060.31186726;2073.83817215;2084.86093342;2101.02376538;2115.11062985;2123.24263883;2139.12351879;2156.35873157;2171.06314959;2185.38297183;2200.18607123;2208.04328235;2217.22777156;2224.23830347;2244.89589706;2254.15682876;2261.66777267;2269.63419003;2284.72018549;2301.19423858;2317.7276441;2331.17668369;2350.9725…	355;2715;382;889;641;2110;692;424;2578;3809;479;1499;503;763;2206;1529;1848;594;2899;1246;2494;454;276;870;2728;318;450;199;716;1026;3462;783;595;3585;911;418;235;332;511;386;218;255;360;214;701;2089;4992;822;343;341;245;310;284;613;260;1040;576;270;1000;326;824;669;276;198;319;268;316;315;397;264;4951;478;207;585;416;388;211;2895;487;674;374;556;280;428;878;4413;221;196;368;208;193;234;193;2625;…	SP	20130817	M	51.9	R
342	M2013081700756	2003.3194859;2019.99886715;2036.32792174;2052.72279849;2068.76061355;2084.86093342;2091.23353058;2106.99425228;2128.8156519;2146.00928838;2155.49532511;2168.0316761;2184.07922041;2207.16956566;2223.79982023;2244.89589706;2267.8626614;2409.49434375;2512.36281903;2533.85086039;2549.79236996;2557.31162424;2587.49980391;2611.20808847;2633.59288336;2649.36720605;2690.69835401;2789.53381834;2856.750819…	899;536;1674;671;12256;3321;2770;1854;737;287;352;3428;1211;1308;593;503;349;367;563;1417;500;364;318;598;1737;647;562;305;411;337;419;745;400;382;771;365;442;798;2022;448;374;287;319;498;890;535;549;2080;527;1338;981;794;316;925;359;1426;1695;886;314;3867;2925;976;395;440;1000;828;1506;706;295;2482;597;579;2785;387;469;598;334;542;700;770;2214;2431;764;340;570;529;1411;1198;4451;1271;592;812;276…	SP	20130817	M	53.2	S
343	M2013081800119	2003.6587928;2019.50320035;2027.44882963;2036.66854415;2052.6428313;2059.80945254;2069.52537634;2085.20338091;2091.5762091;2107.76429763;2130.01772311;2147.21541223;2154.97697696;2168.37700871;2182.68729607;2198.35231791;2207.51617484;2225.02399736;2244.80316684;2266.88294597;2283.29174232;2293.52171471;2307.79286929;2313.1559979;2321.66038701;2330.6292859;2336.46837136;2365.77373289;2378.9075477…	515;162;138;816;545;639;6272;1955;1541;660;180;188;237;1457;1021;180;414;195;1124;230;126;155;113;134;182;136;124;129;130;144;265;537;193;201;190;115;114;166;165;542;205;166;128;155;115;165;145;579;241;162;1358;202;115;140;113;183;194;163;131;117;147;663;132;130;129;170;159;169;225;310;116;152;128;148;237;1553;205;265;408;163;148;159;154;117;146;123;205;1391;147;765;267;148;254;391;850;203;116;11…	WD	20130818	M	55.6	S
344	M2013081805676	2000.41318039;2006.6410864;2015.79306531;2023.71400265;2039.60302439;2055.55491251;2061.447772;2071.56967138;2087.64730535;2093.58649445;2110.602637;2129.8290861;2142.26619637;2149.14373009;2158.61854565;2171.14028666;2185.43372677;2193.25014387;2209.79782179;2227.284395;2247.04011806;2258.05364617;2270.8634584;2314.42298291;2337.70617603;2356.5978752;2370.13902455;2382.35960422;2400.97755343;241…	641;606;196;317;985;433;594;7788;1967;1812;954;275;164;134;170;1680;875;422;468;248;489;135;184;183;119;120;121;134;139;292;126;213;148;658;229;131;125;178;128;655;223;153;862;188;129;121;142;133;185;515;146;144;242;124;131;135;141;146;1466;412;241;359;638;130;125;170;266;1202;126;1510;214;189;126;185;166;394;1090;142;139;281;207;1642;126;264;4005;304;164;1069;779;863;213;600;290;1168;173;2538;22…	B	20130818	M	74.4	R
345	M2013081805649	2000.87554844;2022.08936289;2039.22578744;2056.8561291;2071.18461584;2087.68227269;2109.78227111;2126.0068054;2133.28552814;2149.17100271;2170.30037647;2184.58934946;2201.9729719;2208.50981583;2227.74115513;2247.05691453;2270.43571987;2340.40888433;2411.45725629;2433.85177863;2497.48508109;2513.75607808;2529.14627066;2537.56095378;2552.55530691;2588.34602654;2612.9796835;2635.34628049;2652.064903…	541;210;759;266;5780;1445;556;206;285;186;1281;843;160;288;171;900;163;156;396;165;156;296;181;323;226;159;284;289;201;957;189;245;161;248;228;260;228;257;165;168;220;499;171;1340;448;182;369;1019;178;392;1202;1652;376;351;374;264;1071;984;157;300;1920;1641;235;2294;1335;1100;1293;271;979;317;1527;162;2803;2381;570;267;326;1235;362;156;212;1579;295;402;2694;224;328;359;419;836;204;442;429;506;245…	B	20130818	M	72.8	R
346	M2013081800709	2000.66136942;2013.46054146;2019.25480192;2025.47259684;2034.19429517;2040.43606876;2054.62107516;2064.245918;2075.57461336;2083.14505595;2093.26135197;2111.45032145;2119.93826882;2126.31587921;2140.38176934;2146.79133093;2152.78259615;2159.64040554;2167.79880706;2179.85090815;2186.75343946;2195.39757405;2201.45902605;2209.69918871;2219.69554659;2235.82587631;2248.51101017;2255.08692082;2270.0292…	167;187;349;609;263;443;485;271;214;329;2325;929;525;854;287;149;144;151;237;177;352;379;354;716;633;845;499;365;652;842;1320;961;2733;895;1111;1685;641;650;468;385;270;585;407;1209;563;473;837;205;301;169;351;627;837;304;550;229;168;215;209;870;309;248;174;245;287;1180;385;241;255;529;538;2687;699;763;499;306;234;257;318;449;609;3072;981;570;546;254;182;206;713;1550;452;815;1110;932;273;233;404;…	SP	20130818	M	52.4	S
347	M2013081800728	2003.54777446;2027.54741547;2042.93557555;2057.12963949;2074.31427126;2090.3081245;2111.8742972;2133.98219208;2144.2263082;2161.35663269;2173.82050975;2187.18522476;2204.05945273;2211.43600023;2228.8431475;2239.75865064;2248.51101017;2259.47640438;2270.46951339;2316.49826585;2324.95916732;2371.10464769;2390.05619974;2406.36260039;2412.26513496;2419.08505597;2430.92986627;2453.33418008;2509.114675…	370;120;538;325;4811;1108;206;139;138;161;1117;838;159;186;170;126;275;124;141;127;129;123;130;122;193;141;116;162;138;258;137;116;150;268;142;135;142;1039;144;115;139;133;437;151;186;182;123;140;139;139;1639;277;162;242;665;113;130;206;125;1332;132;1572;138;224;178;441;1093;145;502;249;1292;364;4594;171;149;139;1186;758;121;1089;199;508;947;2266;2148;419;134;153;1000;170;1391;433;275;5388;484;19…	SP	20130818	M	68.8	S
348	M2013081800745	2026.7173548;2093.68341916;2111.8742972;2119.93826882;2126.74140827;2142.09000953;2187.61705441;2213.60801263;2219.26043443;2238.01030744;2250.26361073;2259.03725647;2270.90981419;2284.58113158;2304.05873784;2315.16379689;2328.08037536;2343.27142351;2357.16674022;2373.35668579;2390.50837989;2404.0943886;2419.99513195;2431.38603398;2443.71930755;2466.18439695;2476.30535713;2491.98900519;2517.46800…	299;1034;544;314;423;364;571;285;355;422;307;256;264;292;420;311;374;324;589;746;427;937;552;343;303;258;350;874;409;431;720;409;388;483;344;540;1280;1081;270;334;277;301;395;320;307;621;477;510;592;417;585;505;639;586;1324;1066;1911;847;401;1207;280;389;306;266;258;617;332;855;325;1631;1556;1738;468;401;271;278;264;598;826;279;557;665;414;256;1165;420;564;1697;265;286;539;327;1743;359;1689;1746;…	SP	20130818	M	50.4	S
349	M2013081905645	2000.07997783;2005.06172962;2014.62763016;2021.29576843;2038.43380433;2070.39566921;2086.04717975;2092.4093884;2108.57088438;2130.36025714;2147.95943228;2156.5709925;2169.52103481;2183.37766843;2200.3258126;2209.04289675;2225.21548767;2245.8451357;2269.22392863;2283.39874189;2387.04817755;2410.24552016;2431.72394109;2506.95971016;2513.4757433;2534.94578886;2550.87430441;2572.97620838;2581.9383854…	372;406;187;348;918;7485;1646;1242;1016;307;241;205;1622;1358;221;449;291;1429;254;197;161;642;196;178;206;497;251;199;254;202;471;452;338;160;173;1366;260;196;362;524;358;295;396;259;227;241;159;185;2475;634;294;705;1039;224;169;306;531;1727;177;1402;573;486;290;292;171;866;1578;315;225;174;708;330;2276;202;292;275;299;4767;209;1614;986;1664;358;764;412;1223;209;244;3127;3018;330;237;292;225;144…	B	20130819	M	90.7	R
350	M2013081900338	2000.41318039;2024.54869972;2039.18408684;2053.8728058;2071.56967138;2086.7995465;2110.17638424;2130.25734222;2140.11925375;2147.42330132;2158.61854565;2170.2755422;2185.43372677;2199.77460692;2210.23413654;2229.03688642;2246.6001434;2258.05364617;2265.55840164;2272.63320513;2286.81628018;2314.86962518;2334.56503507;2362.46088961;2382.81282861;2389.61642599;2398.24839777;2412.82203176;2421.496251…	294;60;292;237;2866;780;161;96;69;101;130;592;319;78;121;94;307;71;73;71;63;65;60;63;65;66;87;174;79;78;71;80;172;72;77;67;66;104;190;75;65;66;76;355;72;62;75;77;82;67;91;65;73;80;77;63;101;67;63;65;74;60;61;70;79;92;381;88;127;111;67;68;72;62;63;79;73;88;60;63;83;422;203;93;128;76;71;280;68;204;358;61;70;501;72;72;68;228;133;227;68;93;148;343;533;82;65;66;100;160;61;278;208;110;217;1320;78;111;8…	U	20130819	F	27.9	S
351	M2013081900279	2000.40090153;2015.3511305;2022.84749025;2039.13819254;2055.07514098;2071.07521651;2087.13842038;2109.64779009;2126.28972151;2142.56889988;2149.44217833;2158.04951623;2170.12917061;2184.84340619;2199.17320643;2209.18880129;2226.22462975;2246.84335645;2257.40932277;2270.65219955;2313.74017739;2323.12268279;2402.51513495;2410.71117443;2433.55229864;2499.48144065;2513.42622625;2526.94360359;2536.287…	1271;320;267;2034;937;15562;4037;1109;433;255;263;448;3857;2028;411;479;467;1178;300;305;282;250;235;748;224;263;515;374;612;448;238;299;366;261;543;690;479;230;2316;334;228;301;270;411;652;332;294;434;335;273;484;368;3079;908;780;2023;248;693;1623;3435;741;546;367;390;1100;2139;354;248;251;2799;486;502;7013;245;2482;1739;2485;460;1886;529;1211;295;6235;4907;1061;395;247;242;1388;473;336;260;2970…	BI	20130819	F	82.5	S
352	M2013081900005	2000.41318039;2015.37660919;2023.29671942;2039.18408684;2053.03201367;2071.14742485;2086.7995465;2102.51128146;2110.17638424;2127.260464;2140.97790013;2149.57394618;2158.61854565;2169.84323531;2186.73548278;2200.20991965;2209.36155061;2228.59869821;2247.04011806;2268.65225548;2284.15355443;2293.0354082;2314.42298291;2323.8116235;2330.97777497;2339.9511558;2354.79535289;2371.49529734;2384.17276336…	1997;477;430;2480;2139;18708;6834;1324;1915;743;259;850;405;4575;2096;496;1072;571;9676;1150;417;305;397;335;494;303;330;384;385;395;613;3396;472;1148;463;203;253;387;1150;1400;427;538;793;533;943;1268;417;294;207;442;314;286;205;410;1717;753;299;322;360;259;340;215;300;325;317;196;319;197;313;513;317;565;425;330;595;12298;1571;735;658;804;604;487;243;378;182;178;188;242;375;282;381;474;605;241;2…	U	20130819	M	75.7	S
353	M2013082000825	2000.90983395;2038.85272055;2054.38326429;2071.24017105;2087.31883677;2109.42323329;2127.79091571;2170.38576628;2185.5468009;2199.45506355;2209.47920884;2226.09138255;2246.72513003;2410.70150436;2417.08986414;2513.94150153;2530.27053243;2536.81711338;2553.69045596;2612.71761786;2641.77048246;2692.64214383;2772.31577729;2791.92650258;2858.62848399;3034.24155974;3050.65544676;3069.68976425;3078.455…	791;1215;534;9128;2246;699;341;2057;1078;261;281;343;484;320;327;390;255;262;240;410;417;1039;449;304;406;247;1381;331;3190;1135;549;407;843;480;997;1466;672;530;357;251;2426;869;275;269;3515;1227;274;303;2507;904;921;864;1102;1850;453;485;2962;1682;574;384;434;413;1243;655;252;371;1153;1047;504;3011;271;456;348;649;604;433;2758;943;7081;565;313;2365;2029;1938;477;278;516;315;544;350;1284;613;210…	SP	20130820	M	49.7	R
354	M2013082000781	2000.4948841;2005.89263177;2015.46053724;2020.87868289;2027.9750649;2038.85272055;2051.02025245;2060.27524799;2070.81789833;2086.8949075;2092.83388441;2109.84947314;2130.78863331;2147.95943228;2157.43310777;2166.0638531;2185.11288719;2209.91556454;2227.84369562;2246.72513003;2268.33948572;2278.52111223;2292.28068054;2301.18006606;2314.11516585;2324.40012248;2330.67182854;2338.2989658;2352.2397298…	550;421;143;219;158;678;218;446;3074;1086;1548;1093;399;320;168;844;440;660;342;1769;502;155;257;133;178;197;169;199;202;103;116;182;642;220;426;340;92;170;133;190;198;165;545;205;185;148;153;122;179;161;631;240;200;154;243;164;136;119;139;179;125;112;222;188;120;138;146;194;166;121;301;163;137;108;92;98;111;107;95;128;101;138;237;241;147;207;138;189;120;99;245;100;271;228;249;116;133;124;148;102…	BW	20130820	M	56.7	S
355	M2013082004710	2000.25864574;2005.65764915;2020.6471486;2038.62524909;2070.17513811;2086.25393633;2092.6181459;2109.2109622;2130.15227141;2169.32079734;2185.78367538;2192.2994999;2208.85013423;2225.46369132;2245.65903061;2410.5418235;2506.81305295;2512.3984048;2528.25766861;2535.7382945;2552.61052038;2606.41210939;2634.95640006;2650.2442258;2790.3357954;3024.41446759;3030.55476682;3175.61292838;3234.06551485;33…	556;545;298;748;5322;1467;1318;879;404;1308;564;487;680;268;262;277;223;265;316;638;246;536;642;291;231;426;421;609;254;252;357;218;826;410;224;304;2201;1148;638;252;347;217;282;293;695;267;525;270;855;485;400;844;281;3896;613;248;347;1102;883;673;241;713;2751;320;635;1154;350;283;1026;265;302;248;301;998;560;2220;394;297;304;987;308;899;255;254;1066;321;331;322;238;1122;580;378;468;1470;837;1503…	B	20130820	M	59.6	S
356	M2013082000752	2038.94730596;2071.70583297;2087.3382652;2096.66163497;2171.14747618;2184.99030777;2692.42899978;2771.55063337;2791.63549343;2960.52308426;2968.11223265;2999.07626141;3032.25001553;3048.13649589;3145.90306616;3161.04269049;3181.46093419;3193.00829778;3361.74797521;3430.58480588;3529.358631;3581.50439848;3623.94766703;3637.96454905;3661.57451858;3694.3057434;3818.64728038;3854.39053838;3873.483811…	302;2399;604;267;673;429;566;246;487;330;305;258;318;234;898;764;567;766;381;571;225;797;1999;1262;566;388;287;1744;1094;219;2846;2685;250;404;1267;1683;1394;1330;368;1693;2133;577;359;5644;3674;833;451;263;303;296;2049;877;343;243;2266;746;785;2154;474;423;668;246;1132;346;585;497;254;716;319;397;340;2712;229;2621;486;568;316;515;274;334;571;479;478;1291;1217;3361;2844;1260;340;610;710;244;830;3…	SP	20130820	M	80.7	S
357	M2013082000204	2045.90920008;2069.52537634;2084.35440632;2090.30086433;2109.04496696;2170.54220212;2182.68729607;2413.95711971;2534.67561379;2570.85480932;2581.23901504;2587.38501745;2624.89165134;2632.99814736;2650.20629309;2692.50772621;2772.24035515;2788.9166281;2818.4679735;2833.30235771;2857.11879558;2895.0331326;2958.44482561;2966.03985738;2998.55535958;3046.63577249;3145.51624888;3159.09928761;3180.57852…	62;192;95;66;60;64;98;56;52;57;59;52;60;55;60;89;55;136;55;53;52;61;83;60;94;62;120;116;76;115;58;65;53;104;58;109;242;91;55;65;208;57;92;113;562;78;53;54;174;289;200;69;321;101;161;106;178;73;78;619;363;143;53;65;141;58;75;59;330;92;109;320;92;77;110;63;67;70;316;57;62;111;457;59;59;167;86;116;59;244;176;574;236;53;62;210;101;53;114;198;83;276;64;81;99;84;106;403;73;214;135;62;65;78;179;55;150;5…	U	20130820	M	0.9	R
358	M2013082007015	2000.40919883;2007.03773505;2016.17029323;2023.65816502;2039.93060408;2055.84992412;2071.83253438;2087.45536347;2111.21485911;2132.54484331;2149.25829745;2158.71580949;2170.78332376;2185.48293038;2200.23320402;2209.80449774;2227.2611986;2247.42309934;2264.58953207;2269.88492317;2280.93725904;2314.70457707;2322.29243998;2400.68475722;2411.60162835;2432.59619579;2451.38691366;2495.67290928;2512.849…	781;558;216;318;993;648;8711;2591;797;280;292;254;1923;1014;199;512;360;1658;227;265;198;213;212;200;744;224;212;188;223;221;201;595;242;253;243;208;257;613;350;981;200;253;518;344;378;286;234;443;260;180;240;1237;503;253;724;1433;316;176;747;1176;172;254;2072;673;886;199;208;422;258;204;1450;300;184;269;2490;410;292;2392;175;2135;1118;173;1798;418;1434;524;779;283;190;2796;3447;1034;404;275;201;…	U	20130820	F	55.9	S
359	M2013082004610	2004.49115171;2013.24136682;2021.17466653;2037.50773841;2053.4853141;2059.80945254;2069.52537634;2085.62793312;2091.5762091;2107.76429763;2129.58866855;2146.78462559;2156.70367462;2168.80996077;2183.12167749;2190.94795045;2208.38991956;2225.02399736;2245.68427775;2268.21117832;2278.40725303;2283.29174232;2290.85081541;2311.81463044;2321.21239736;2330.6292859;2335.56957352;2352.22541285;2368.48808…	2439;348;1083;1949;1037;1539;16126;4704;7147;4290;1060;619;314;3437;2159;1750;2366;1015;2698;459;339;280;260;196;246;235;237;327;205;219;253;379;1092;511;202;337;184;177;227;411;3042;1443;446;325;181;424;264;3332;1427;378;2312;513;351;233;229;380;327;262;246;232;586;1052;331;247;260;194;164;170;165;314;318;517;273;204;232;935;254;180;444;2420;481;666;257;171;226;162;315;334;354;185;183;223;270;17…	B	20130820	M	58.8	S
360	M2013082000060	2000.40919883;2007.03773505;2023.24179959;2039.09449832;2047.88235282;2055.01048729;2072.25398407;2082.38192552;2090.84116182;2108.6626244;2123.99970072;2138.5368746;2149.68772415;2158.71580949;2172.51005947;2184.18386819;2194.58741077;2200.66780262;2209.36897873;2217.65133488;2235.13959299;2246.98381099;2268.56048369;2279.60953237;2291.57327315;2302.23453293;2313.36685731;2325.86758192;2334.3697…	223;445;482;458;185;182;350;394;1916;666;671;288;177;166;189;1117;442;306;785;428;716;453;462;795;173;272;371;571;350;561;556;3114;627;681;217;375;602;276;841;370;1064;576;1489;729;440;783;237;1031;393;4015;45905;5799;5516;45905;5366;4711;421;1135;1639;3500;1329;321;1532;266;285;322;399;464;532;247;614;713;272;161;171;316;939;1532;642;1772;537;594;231;207;1378;267;157;377;180;146;257;205;591;195;…	U	20130820	M	81.9	S
361	M2013082000043	2000.40919883;2039.93060408;2052.91266226;2071.83253438;2087.87843486;2099.31793003;2109.51319399;2116.32406214;2142.39343109;2150.54670903;2170.78332376;2184.61684509;2200.66780262;2207.62734096;2229.44821703;2247.42309934;2263.26667045;2278.7246004;2339.29934683;2384.35678577;2393.87453272;2402.0479855;2411.14625468;2432.138806;2450.00948484;2480.40403848;2513.77947358;2522.62476974;2536.155989…	327;711;557;4600;1103;276;143;131;167;164;1011;1382;191;216;165;1802;190;128;155;145;127;148;581;152;129;132;263;180;214;314;165;396;147;1056;1660;317;130;569;243;275;693;378;134;212;179;150;239;3179;5762;267;264;1748;507;131;402;627;399;177;173;164;320;1527;841;224;403;975;338;1006;157;5381;988;128;144;272;143;129;187;215;434;5527;1320;377;188;430;4978;176;1014;551;920;243;198;1419;990;260;177;1…	U	20130820	M	77.2	S
362	M2013082000033	2006.20855441;2016.17029323;2022.82547799;2037.84066841;2045.3695649;2056.68953626;2074.78360262;2090.41778362;2109.08788728;2118.02853237;2124.85342604;2137.68034418;2164.74527132;2177.69447424;2185.04986582;2192.41792416;2199.79864925;2208.06268466;2215.90636607;2236.01584674;2246.98381099;2254.89770725;2268.11909153;2280.0520641;2298.6779746;2315.15057131;2343.78536763;2360.42175402;2382.09350…	257;367;393;208;202;200;246;1300;750;338;537;383;210;246;512;215;256;529;819;392;313;317;403;535;1329;419;44266;4790;2788;7004;620;280;558;431;503;1423;792;1266;442;588;614;227;280;405;524;1341;235;227;190;277;245;1200;323;206;172;231;187;1009;657;373;5556;548;336;488;762;404;300;208;280;375;485;387;731;446;288;202;176;441;1341;603;792;602;578;905;842;684;280;196;361;168;190;273;216;173;218;180;2…	U	20130820	F	74.4	R
363	M2013082100207	2014.47177218;2021.55154522;2032.40382215;2038.25957243;2049.15722582;2062.61021417;2068.08825391;2083.29669772;2090.49812182;2109.62159305;2124.9840004;2138.68695889;2147.27400407;2184.39725148;2200.03307554;2211.79707226;2216.59893589;2234.54333084;2247.28002242;2253.88237461;2268.8840775;2279.50390524;2301.70932936;2314.1920528;2325.36627323;2341.05603751;2354.54698881;2371.69195612;2387.99273…	310;461;322;484;366;420;364;265;1791;819;798;549;291;444;332;516;488;737;433;468;549;543;609;513;636;599;1119;1506;528;1463;794;424;387;644;472;1217;578;669;1041;322;1202;557;561;872;568;356;1271;335;1624;310;455;289;305;638;2098;465;401;530;547;267;296;403;522;305;576;764;572;845;496;851;554;1112;1290;329;1063;2684;307;2393;999;1542;571;1207;393;348;297;300;500;285;301;323;1032;326;354;588;1648;…	PUS	20130821	M	56.7	S
364	M2013082100305	2004.64634392;2021.29576843;2037.59610264;2059.85410866;2069.55134175;2085.62338126;2091.56052718;2108.57088438;2129.5036356;2146.66920252;2168.65647776;2185.11288719;2191.62617139;2208.17040339;2223.90197244;2245.8451357;2534.47806683;2550.87430441;2572.5049513;2634.13434517;2649.89612228;2671.94639879;2691.19563539;2770.358547;2790.45327492;2958.90914718;2967.00706802;2999.00132145;3031.1689356…	974;570;536;540;4920;1350;2198;1979;981;411;1387;668;716;1324;732;455;1369;762;465;1587;968;327;867;412;572;372;321;369;378;960;633;500;1057;426;689;1048;1781;2403;1435;361;1126;1141;296;290;1505;459;2524;635;1204;1546;1809;1404;413;1992;679;1875;708;1124;4037;2507;871;727;476;504;2105;1172;897;2138;360;416;1238;304;1171;2287;676;528;802;1108;505;387;813;405;660;311;701;573;2267;3336;909;410;962;…	U	20130821	F	79.7	S
365	M2013082100023	2000.28742552;2005.26943881;2014.83584058;2024.00788687;2038.22436256;2053.75248707;2070.184571;2085.83527505;2093.04614876;2107.50569347;2125.00923371;2140.86802464;2149.03492352;2156.35549093;2169.30487919;2183.16081514;2198.80211624;2208.82475706;2225.87239248;2245.18525444;2256.19608674;2266.79213041;2282.28972627;2290.72508184;2312.1055907;2318.36050298;2323.28107464;2339.42166691;2356.97110…	224;192;103;174;579;206;4461;929;478;432;218;105;161;153;1007;1306;126;198;212;1178;158;150;115;120;122;112;117;127;108;116;141;120;405;144;103;125;113;149;137;258;211;146;149;175;105;270;244;221;142;205;1769;234;121;94;135;92;109;170;777;146;103;174;141;205;186;99;112;112;237;2286;341;529;117;93;107;116;121;108;146;105;106;163;90;100;1445;110;1008;163;153;108;117;552;1005;95;196;97;169;144;1154;…	U	20130821	F	75.2	S
366	M2013082104650	2000.07997783;2014.62763016;2022.13007027;2038.01493169;2055.22445316;2070.39566921;2086.47102183;2108.99703703;2130.36025714;2147.52931209;2157.00202833;2169.08873448;2183.37766843;2208.60662827;2226.09138255;2246.28511106;2263.47816815;2284.28615065;2291.83616924;2299.84404598;2307.42001702;2312.32883321;2324.40012248;2330.67182854;2338.74801352;2351.3390606;2369.3855986;2387.50193671;2400.6799…	893;236;506;1480;670;11421;3208;2112;758;648;302;2712;2626;875;619;4704;431;329;280;151;186;159;274;192;306;249;216;418;346;1400;560;318;151;245;151;218;345;277;771;574;442;347;196;223;153;717;544;567;266;3298;445;184;154;267;241;315;324;504;160;943;155;132;136;133;477;356;322;558;221;257;286;182;230;130;578;3978;948;1266;132;178;211;234;161;334;188;358;313;195;157;504;135;291;2767;361;216;195;19…	B	20130821	F	59.6	S
367	M2013082104611	2000.07997783;2005.89263177;2020.87868289;2038.01493169;2060.6964309;2070.39566921;2086.04717975;2109.84947314;2125.22314385;2132.50257399;2141.08274138;2149.25005447;2157.00202833;2169.52103481;2184.2451906;2199.01975444;2209.91556454;2224.77760565;2246.28511106;2387.04817755;2393.85914586;2410.24552016;2493.02558317;2512.54435775;2527.46747331;2534.94578886;2551.3435539;2583.82716719;2634.13434…	328;286;168;496;405;4186;1164;499;167;167;154;151;172;900;700;170;247;195;350;153;135;237;131;158;151;358;206;169;314;279;996;143;160;172;547;156;166;180;166;206;127;143;1452;157;323;734;135;189;911;1315;278;316;199;160;908;949;168;153;1400;1316;127;3195;154;141;1144;865;961;195;594;274;1135;160;167;128;161;2300;2008;167;424;162;979;215;1129;471;236;259;3691;319;131;199;287;584;172;171;236;283;61…	B	20130821	M	86.8	S
368	M2013082100720	2007.76279904;2013.17046229;2021.08722021;2036.13054423;2050.38999832;2059.22248142;2065.96489534;2071.02902924;2080.32957844;2089.22705797;2106.65373694;2122.8707318;2137.0049873;2149.03492352;2164.12041474;2174.49562262;2182.72714126;2190.10552751;2198.36687254;2207.08003199;2214.49993226;2223.245362;2232.88548249;2245.18525444;2252.22904698;2265.90816726;2276.97024591;2295.17106711;2312.998626…	517;534;845;758;679;297;274;450;326;3540;1484;1394;594;236;453;364;745;454;587;1350;927;389;1515;734;556;818;1288;583;913;2116;1140;1846;2632;1016;1308;795;587;425;392;1146;874;2469;1217;967;1494;432;365;662;518;803;1115;1129;472;1549;402;415;2309;324;287;458;517;530;2471;547;484;754;752;798;463;821;934;980;505;710;977;1094;822;1397;668;897;341;341;283;1313;3323;810;2139;2590;2067;293;701;409;751…	SP	20130821	M	31.8	R
369	M2013082100281	2000.90983395;2024.21658764;2040.10973076;2056.06581638;2071.66248735;2088.1668261;2111.55486851;2130.78863331;2142.3712707;2158.72660769;2171.25067216;2187.71702351;2201.63226323;2210.35196385;2227.84369562;2248.04544862;2259.94597914;2272.76344486;2284.72992046;2298.50841846;2314.11516585;2340.09541844;2357.64740932;2389.77138694;2402.5004641;2412.06971871;2426.68843781;2442.26978055;2495.34521…	3275;772;3674;1571;25859;8905;2228;1001;523;587;6648;3712;985;875;829;1318;690;436;280;381;488;309;302;430;350;911;390;414;423;2812;1177;518;419;488;485;2563;1179;477;289;2320;487;621;400;509;356;323;553;426;588;659;609;741;408;3095;1408;1107;2193;280;325;593;1141;481;332;2127;1689;2241;1744;419;473;385;494;582;3001;1202;502;408;597;570;353;934;1775;396;566;400;2964;312;1255;1422;1639;458;1772;27…	AB	20130821	M	29.2	S
370	M2013082100223	2001.32482739;2005.89263177;2021.71289756;2037.17731718;2047.2401988;2059.85410866;2067.01940558;2072.08484725;2080.96447513;2089.86332788;2107.29268799;2123.93984651;2138.07769897;2150.11068727;2158.72660769;2165.6319016;2176.01077222;2183.37766843;2193.36470422;2199.01975444;2209.91556454;2216.02912324;2225.21548767;2234.8599256;2246.28511106;2253.33064811;2267.45521726;2278.52111223;2300.28934…	1283;1172;3617;3074;1788;1218;1129;1014;1173;14787;6488;6849;3029;654;869;690;1645;653;1254;1988;4389;4144;1206;5860;3266;2412;4728;5035;2725;4146;4425;4607;8366;11794;4398;7490;3477;2145;2301;3579;3710;10304;3892;4282;7595;844;2311;2752;4286;3769;1118;1557;1407;1126;719;5058;1659;1081;1364;1150;1220;1849;1944;10880;2010;2092;2734;2777;1175;1724;3206;3088;1314;1922;3022;4114;4757;3302;6317;2880;2…	WD	20130821	M	54.7	S
371	M2013082204693	2000.25864574;2014.81119167;2021.48155359;2038.62524909;2052.47701481;2070.59745851;2086.67791204;2097.71657063;2109.6372903;2126.72613739;2148.61551307;2157.66172292;2169.7532249;2185.78367538;2201.87377699;2207.97747953;2226.33983212;2246.97932099;2262.85339861;2269.92667384;2284.99442855;2293.88134864;2307.6905284;2313.94066162;2323.77955984;2332.29376745;2340.82371047;2346.21915048;2353.87343…	1765;517;510;2613;1440;17385;6832;1559;2232;1046;841;312;4022;2173;573;891;879;8820;404;515;737;240;283;328;357;233;194;142;269;361;316;361;2027;402;633;357;244;147;282;249;360;1106;478;888;736;602;489;504;897;699;869;799;259;1461;426;414;239;393;1082;597;316;248;183;135;158;366;225;304;162;238;225;337;311;370;427;425;323;211;2711;7066;590;410;1435;1162;473;800;230;146;284;211;297;260;379;308;144…	B	20130822	M	62.9	S
372	M2013082200173	2000.2912064;2007.26959583;2013.43776766;2022.09016884;2029.1089854;2046.09005988;2059.39597358;2077.76659317;2093.7019933;2099.58925091;2115.61324408;2137.22086209;2154.24958304;2163.21836361;2176.0651844;2190.24325882;2197.99731587;2206.62995621;2215.28051248;2233.07015667;2252.68202348;2274.57931858;2284.24958208;2290.85536439;2302.77114927;2312.06153727;2318.26609279;2328.92287774;2344.064105…	639;1372;1079;207;519;1740;892;12733;3681;3557;2254;998;648;313;2763;1735;858;261;1112;489;5582;515;196;330;308;195;229;292;306;198;382;228;301;1372;606;328;171;649;295;470;353;1118;509;369;478;439;478;348;163;1027;1132;643;242;294;1745;337;186;322;499;328;349;330;224;214;184;191;433;275;134;148;258;312;131;190;240;310;331;324;431;273;459;913;3778;555;355;496;1881;924;449;826;146;182;216;302;318;…	U	20130822	M	17	S
373	M2013082200279	2000.76467614;2017.38544585;2024.88756601;2031.98588151;2039.93421466;2056.71903383;2071.88506295;2087.95500263;2110.04756283;2117.72248183;2127.97770359;2142.54896868;2150.28359458;2158.89420973;2167.95414676;2186.9992933;2203.0799447;2210.05224974;2220.09451832;2227.96979481;2247.71987359;2264.02506193;2271.97892918;2286.59776347;2297.259511;2314.1920528;2324.02392563;2332.53209863;2354.0966571…	1173;446;360;227;2424;2717;17554;4222;1023;580;479;218;484;315;4835;1512;560;511;1792;707;5964;400;270;214;178;335;285;1061;241;197;185;246;598;2044;680;427;167;337;411;763;562;684;351;507;361;2797;490;355;332;170;239;171;349;366;267;273;537;256;342;206;161;400;162;160;249;197;386;624;611;415;2886;232;258;250;161;174;546;298;302;2592;270;297;323;908;227;226;266;565;912;3133;208;643;224;170;157;23…	WD	20130822	M	58.1	S
374	M2013082200067	2000.2912064;2015.90786321;2022.09016884;2029.1089854;2044.01515988;2065.64893065;2078.18511626;2087.40396907;2096.22402767;2113.92345958;2130.42945147;2144.87491326;2159.37218083;2172.20690416;2189.38259283;2198.42852236;2204.90199483;2214.41465067;2220.47944531;2239.59737103;2251.80845966;2259.23946043;2275.89671517;2283.369572;2303.21310119;2319.59678145;2347.63426278;2364.18348286;2386.194260…	526;282;503;822;844;212;297;610;2185;942;783;509;236;343;961;291;389;982;1504;791;348;405;403;1364;2479;326;34958;9772;17792;28944;6126;7478;1901;638;1810;2113;1153;540;2475;668;674;1288;238;324;359;665;159;174;242;1226;2073;493;211;233;214;205;192;990;2219;329;238;3399;890;795;716;466;414;163;427;537;477;519;733;443;365;225;178;209;233;243;995;1170;1216;667;709;1482;906;389;330;476;215;250;167;2…	U	20130822	F	95.5	S
375	M2013082200065	2000.2912064;2016.31970285;2022.50268148;2029.1089854;2044.84498531;2055.64904311;2071.49412797;2079.44095459;2087.82352349;2096.64452366;2113.92345958;2130.00536927;2144.02374608;2153.39644409;2158.09092645;2164.92894317;2171.77843037;2182.07416675;2189.81290343;2198.85977365;2212.68346451;2220.91298081;2240.03287687;2251.80845966;2258.36455349;2271.94573402;2283.369572;2305.42353206;2320.040433…	515;292;299;931;803;341;188;214;626;2962;986;892;403;180;177;256;242;328;2510;616;977;778;1226;470;364;714;1459;525;693;820;885;763;1503;927;1379;475;320;303;334;1135;469;1253;923;599;923;232;209;454;246;298;523;751;239;339;459;2396;3678;292;204;188;151;229;279;223;1057;541;270;300;3160;638;273;345;494;548;309;237;485;594;681;435;937;401;464;243;255;239;1215;4666;947;813;3490;1178;462;413;222;180…	U	20130822	M	87.3	S
376	M2013082207007	2000.7013409;2010.55803108;2015.49606845;2029.52226074;2038.21140587;2044.43005016;2053.56898488;2066.06615324;2072.74781382;2079.02229697;2088.24312275;2096.22402767;2113.92345958;2129.5813319;2143.59822971;2157.66393128;2164.50123107;2170.49327782;2181.64466252;2189.38259283;2198.42852236;2204.47011646;2212.68346451;2221.78018617;2229.15866419;2239.16190996;2250.93507493;2257.92716718;2271.9457…	663;572;441;904;465;948;629;359;416;338;637;3791;1610;1837;810;278;315;441;486;728;610;600;1567;1104;572;1714;939;741;919;1547;764;956;1000;1783;1965;2630;1065;1820;993;596;419;518;327;1238;969;2893;1547;1215;1646;488;733;765;2059;1054;414;514;475;391;542;2444;798;440;303;357;441;560;2393;1029;629;565;775;887;590;439;994;912;283;310;466;790;1167;1258;1106;1782;607;770;359;480;419;1136;3509;2239;3…	PUS	20130822	F	9.9	S
377	M2013082205615	2000.7013409;2007.68049318;2046.09005988;2063.14653691;2077.76659317;2093.7019933;2116.45840529;2176.49410622;2189.81290343;2206.62995621;2252.24521919;2415.10473738;2586.77131197;2645.36695832;2695.04082407;2793.87938324;2860.30742622;2962.73236644;2969.79551437;3000.67250238;3034.26695133;3049.08945634;3125.83650136;3147.12807718;3162.23311136;3182.60574064;3194.12782708;3362.00033685;3431.2615…	184;408;529;292;4957;1137;270;1016;753;179;376;211;191;180;1077;479;375;287;251;340;247;220;172;2201;731;586;856;335;544;1355;1841;649;390;285;286;583;1114;194;224;195;369;276;2448;458;245;2396;1745;1151;1640;371;1366;493;1677;322;493;210;4434;3305;484;274;1951;682;201;574;208;2250;306;460;191;3483;247;206;396;232;412;1069;292;191;342;378;200;428;387;206;619;5429;177;290;2844;300;325;770;265;354;…	B	20130822	M	75.3	S
378	M2013082200787	2000.7013409;2006.85874334;2012.61476143;2028.69575492;2044.01515988;2054.40087362;2066.90073297;2073.16579879;2077.76659317;2087.82352349;2096.22402767;2113.50112552;2129.5813319;2143.59822971;2155.52962755;2163.64594129;2170.49327782;2182.50371578;2188.95232703;2197.13503727;2204.90199483;2213.98178695;2222.21385603;2230.02757128;2239.16190996;2250.93507493;2272.38455287;2283.369572;2304.539225…	2221;949;1154;3763;2923;2313;881;1185;1311;2313;16481;7881;6730;3225;765;943;1194;1342;712;1389;1897;5111;4183;1922;7062;3463;4060;5761;2926;4204;5389;6284;9085;13017;4295;7385;3958;2286;1817;1070;4161;5018;12835;5731;4304;7937;1625;2925;3041;4720;4674;1317;1980;1149;784;1314;5865;1896;1281;1072;1358;364;1626;2040;2194;11148;2160;2525;3562;3951;634;2221;3884;3905;1536;1860;3622;4457;5055;3969;843…	SP	20130822	M	77.8	S
379	M2013082200788	2006.03717299;2012.61476143;2021.67770106;2028.69575492;2045.67499017;2061.89594549;2077.34811492;2092.86167385;2099.16844109;2115.61324408;2131.70196698;2136.3713083;2154.67621974;2175.63630739;2189.81290343;2214.41465067;2233.07015667;2251.80845966;2273.70127801;2283.80955466;2289.97401156;2295.706005;2303.65509786;2311.61869034;2317.37919075;2327.58937019;2344.06410507;2356.12486175;2370.01261…	1095;834;246;328;1785;907;13729;3426;2740;1227;352;367;502;3064;2163;793;340;3672;498;165;227;218;186;144;257;196;283;181;168;159;214;298;1230;429;318;141;170;199;283;315;285;1047;334;211;279;329;234;338;250;964;393;297;397;2121;390;191;194;241;271;162;155;1041;197;174;195;150;280;313;297;429;180;415;188;183;1296;142;495;2589;268;270;410;160;219;157;262;266;146;192;147;252;367;1866;166;942;169;14…	SP	20130822	M	87.3	I
380	M2013082200765	2000.2912064;2006.85874334;2014.26095337;2022.09016884;2029.1089854;2037.79718845;2044.01515988;2054.40087362;2066.06615324;2072.74781382;2081.11603348;2087.40396907;2096.64452366;2113.92345958;2129.5813319;2144.02374608;2157.66393128;2170.49327782;2182.07416675;2189.81290343;2197.99731587;2204.90199483;2212.25077993;2221.78018617;2230.02757128;2239.59737103;2250.93507493;2257.48982563;2272.38455…	806;412;533;421;852;601;651;741;314;260;319;490;3935;2546;2091;961;380;239;411;1155;564;676;1330;997;563;1717;941;804;1214;1317;978;1295;1582;1959;3158;3636;1241;1772;1609;651;781;486;895;1665;4393;1737;1312;2405;592;935;1257;1652;1579;635;696;408;4065;596;267;357;649;333;527;576;3465;1503;737;899;1062;1076;1040;757;1229;1164;466;723;1263;1665;1693;1276;2530;1080;981;415;492;450;1698;5112;1265;44…	SP	20130822	M	83.3	S
381	M2013082200731	2007.68049318;2022.50268148;2034.89892258;2045.67499017;2051.07439514;2062.72962825;2070.65856163;2079.02229697;2093.7019933;2110.5460423;2133.39928181;2147.42949036;2152.54348438;2164.50123107;2176.49410622;2190.673659;2207.92639755;2216.57964108;2231.76592282;2245.26243953;2253.11887255;2274.57931858;2292.61860712;2322.25936689;2328.47833048;2339.15981321;2357.46695882;2363.73540148;2387.545347…	420;546;222;282;455;812;296;381;853;862;334;183;184;312;1500;2198;590;287;224;189;517;484;216;139;151;163;151;157;206;225;388;561;354;207;265;200;231;205;367;151;260;137;213;142;135;134;180;173;158;2700;212;181;540;153;162;210;2164;285;275;261;176;185;265;347;256;218;188;229;193;171;205;221;177;4134;453;547;190;364;418;323;138;248;376;213;261;195;168;254;149;2367;200;800;407;150;161;220;1075;1281…	SP	20130822	F	94.9	R
382	M2013082200282	2001.17934466;2016.13646679;2024.05329903;2040.3529843;2057.1395488;2072.3071488;2088.37874673;2111.32573403;2133.97152582;2142.54896868;2150.71371067;2158.4632643;2171.41061481;2186.13177142;2200.90339131;2210.48838989;2229.28371615;2248.15976844;2264.4665723;2271.09446752;2280.39002619;2286.15406983;2298.59399799;2308.39224484;2315.08498601;2325.36627323;2332.53209863;2340.60701608;2354.9973641…	1487;325;286;2778;1041;21213;5079;1001;331;284;392;454;4456;1743;314;418;423;4769;446;488;268;215;220;152;419;280;319;328;178;141;230;326;1939;386;328;129;135;209;262;469;346;815;285;154;357;277;369;292;725;187;180;200;296;1554;322;241;158;309;298;450;272;185;227;180;128;671;141;149;168;181;144;134;343;437;532;556;308;200;176;284;187;224;641;2100;294;484;1030;149;206;271;278;391;425;194;134;138;3…	SP	20130822	M	86.5	S
383	M2013082205653	2008.09143541;2046.50517445;2063.98048876;2078.18511626;2094.12222027;2104.64246574;2116.03580227;2176.49410622;2190.673659;2252.68202348;2415.55791678;2420.54584098;2517.2701436;2637.29308756;2653.92982066;2695.52079981;2710.42217437;2794.85757429;2861.2976508;2963.23658759;2970.30035887;3002.19531648;3034.26695133;3148.16860299;3162.75464164;3175.28470794;3183.65231385;3195.1763565;3363.6153212…	462;644;274;4866;1414;472;438;1198;760;438;257;295;222;226;245;1557;211;457;265;306;296;324;352;2053;695;247;670;1295;328;608;1465;2373;739;707;224;356;237;933;1002;286;343;851;2290;431;208;2297;1604;1335;1522;1900;614;1265;425;3223;3100;733;517;280;1786;905;387;222;2225;417;559;214;4067;225;393;345;542;995;718;272;706;269;407;3953;209;2988;646;488;551;379;433;1905;1178;3474;1160;1256;312;1084;93…	B	20130822	M	62.8	S
384	M2013082300229	2005.04124637;2038.45573217;2051.05771755;2070.03388414;2085.70230967;2092.07129157;2109.52964394;2125.7756762;2150.69304749;2169.69325704;2184.43278367;2208.38236449;2225.00604821;2246.09398774;2297.02411607;2411.54862072;2424.34488841;2476.79571867;2513.47456942;2527.0070324;2534.95685395;2569.23714747;2612.29458743;2633.71980535;2641.35888555;2650.92339441;2691.28433762;2699.97304696;2754.8408…	171;337;413;2262;582;445;281;119;122;596;290;209;147;178;122;169;126;122;197;145;297;164;154;285;168;203;335;130;127;994;182;129;188;1971;519;6411;483;229;323;226;179;237;137;338;392;484;279;203;528;153;564;164;986;335;806;8940;1170;401;161;257;121;140;129;507;145;412;382;319;173;307;219;747;165;1584;873;127;1027;227;397;154;336;160;778;121;503;127;317;1062;136;192;249;188;347;166;533;203;126;299…	U	20130823	F	80.8	R
385	M2013082400009	2000.60527967;2007.2538043;2018.08145048;2048.21945173;2064.21670605;2079.85345382;2090.4526034;2107.46790721;2118.13788861;2137.41251152;2165.40948045;2192.72078468;2218.45495194;2234.2317149;2253.15024328;2268.16615973;2285.89648316;2299.68547588;2313.96323464;2330.97607778;2343.55215628;2354.809693;2371.06843708;2387.8377194;2403.7555151;2416.0714686;2428.41922307;2444.47290358;2454.13076356;2…	154;426;161;156;402;614;416;234;247;375;359;206;700;246;260;396;177;244;501;498;1108;374;1328;1082;348;168;318;374;154;222;644;204;195;339;238;410;188;313;235;648;154;190;177;500;9356;533;156;175;151;314;1193;182;167;230;1012;155;274;166;186;932;217;503;243;302;163;159;172;345;1223;396;149;171;221;265;443;245;159;1182;346;209;151;1527;159;186;185;1824;4733;242;267;167;546;283;188;427;177;259;275;…	U	20130823	F	85.6	I
386	M2013082300827	2016.14791035;2052.1723406;2303.97100804;2415.9230609;2569.51415319;2641.64393488;2692.0581694;2770.29295728;2790.88779951;2999.53677334;3034.79247759;3049.6720639;3068.19430266;3077.99271776;3093.49595807;3099.19031545;3146.50062533;3161.13032022;3182.08921621;3193.64636334;3216.82400841;3298.61101194;3361.43973577;3430.8598183;3581.30941056;3623.77188434;3637.23349058;3854.30632;3872.8268237;38…	196;320;635;220;288;506;618;205;284;228;270;514;265;2195;234;256;1713;449;526;814;356;304;274;390;986;1989;579;2674;591;219;1536;283;315;259;1360;1696;202;212;323;2189;505;428;439;734;272;258;1180;1723;1834;394;3530;3071;306;378;484;1613;549;410;2013;217;1510;545;515;1780;237;1040;476;272;586;237;212;349;1218;346;904;392;4127;369;307;676;200;710;3801;228;2671;1336;263;488;982;419;251;1386;642;362…	U	20130823	M	45.1	S
387	M2013082306602	2000.25864574;2004.82655417;2021.06432932;2038.20623907;2052.89750575;2060.89510969;2070.17513811;2085.83000419;2092.19356033;2108.78467767;2125.01411597;2146.89460392;2163.27138645;2169.32079734;2184.91563952;2207.97747953;2224.58772482;2235.11082721;2246.09908382;2261.52840157;2267.71507684;2284.10669539;2291.65798422;2306.35232558;2323.33187953;2340.3743738;2351.62086744;2362.44313246;2368.767…	1681;1803;2282;2497;958;1690;21593;5587;6163;8056;2484;1514;2517;4318;1815;2628;1911;378;8965;461;873;1357;337;545;803;299;260;317;375;439;522;2009;1195;713;539;578;655;1989;2202;670;1799;675;446;513;1971;2235;399;393;257;567;245;668;820;4289;941;656;1745;388;543;716;669;406;255;241;759;671;327;1261;586;1286;214;332;343;702;756;595;639;443;223;231;559;673;639;398;235;307;788;604;561;753;743;761;3…	B	20130823	M	76.8	R
388	M2013082300730	2181.44523897;2487.77714445;2690.1051971;2781.99425067;2789.84476725;2856.03134586;2958.80320061;2965.38227996;3030.55476682;3046.44629883;3094.37258697;3109.91321967;3136.94338908;3149.45866653;3158.33886937;3166.70823311;3179.28323499;3190.30699081;3359.59167805;3429.52281911;3441.52160368;3579.35651236;3621.79946534;3635.81611704;3658.86253541;3851.65346731;3871.32297098;3914.89020661;3930.634…	411;375;755;521;361;375;374;329;335;324;384;574;517;876;589;360;397;1017;299;469;299;602;1826;1322;1410;841;951;314;373;918;1848;481;1446;1447;1449;1040;328;1701;2637;742;4036;2360;1282;420;387;1528;952;1496;690;821;329;2202;401;660;915;841;620;771;698;322;1045;1388;1371;2849;759;331;642;321;523;680;527;931;945;3199;2813;2990;325;1068;621;1582;867;408;583;662;1080;1363;1023;932;678;1414;2169;620;…	SP	20130823	M	62.9	S
389	M2013082300769	2490.09467231;2691.5515822;2782.97495442;2960.32079503;3111.98827254;3150.5027414;3160.95309493;3181.38151356;3192.40893683;3429.52281911;3580.47019946;3623.48002187;3636.93862873;3661.11489843;3854.54287318;3872.48157379;4061.29634136;4186.27534086;4240.68220761;4258.28874068;4365.31543004;4440.09969169;4450.65785867;4498.01359904;4547.50635755;4570.1505354;4597.90371504;4740.50524947;4771.34820…	396;803;524;404;665;806;546;479;881;511;990;2551;825;895;385;769;489;2275;579;520;1369;1483;1921;933;2341;1790;1258;4696;2648;1355;646;382;442;1917;1286;475;1969;467;880;2600;502;517;884;1161;892;734;498;1022;433;2009;3239;844;387;1646;553;524;519;1572;2099;5227;1924;2437;444;1563;934;1593;582;793;458;886;493;566;439;2039;1229;1364;398;786;1939;1551;954;4105;1799;778;390;1084;1257;485;531;558;401…	SP	20130823	F	66.4	S
390	M2013082300803	2000.25864574;2005.65764915;2014.81119167;2022.31613279;2030.25332428;2038.62524909;2054.57990511;2070.17513811;2086.67791204;2092.6181459;2108.78467767;2130.58073421;2140.4474031;2148.18522043;2157.66172292;2169.32079734;2183.61391252;2197.95447819;2209.72296324;2226.33983212;2234.2329433;2246.09908382;2262.41168935;2268.59958489;2277.4542535;2284.99442855;2292.10256994;2313.04726241;2324.675051…	825;586;183;469;159;1391;660;10189;2845;2106;1543;592;205;435;231;2272;1456;243;611;450;268;2431;300;347;158;213;155;183;182;175;222;175;162;236;263;943;377;287;156;154;173;170;338;340;680;403;234;257;330;177;346;678;455;203;1362;138;258;325;305;164;167;172;673;177;145;152;149;227;259;324;315;366;219;709;159;884;442;1855;555;494;808;149;142;223;197;155;258;350;187;140;335;234;1496;804;322;599;286…	U	20130823	M	33	I
391	M2013082305636	2000.25864574;2004.82655417;2013.97818039;2021.06432932;2038.20623907;2054.15923993;2070.17513811;2086.25393633;2092.19356033;2108.3584367;2125.44205598;2147.32476586;2156.36823085;2169.32079734;2183.61391252;2208.41378509;2225.02568628;2246.09908382;2262.85339861;2278.34067917;2284.10669539;2291.65798422;2306.35232558;2312.60062818;2323.33187953;2339.47583122;2352.52176386;2369.21979857;2383.255…	1337;947;430;1278;2107;1094;16827;4926;3574;3914;1286;936;406;3998;2698;1382;1112;7594;657;300;578;326;282;248;466;348;284;307;185;416;1866;887;331;165;253;210;216;409;449;1196;1207;180;454;348;745;367;351;209;1159;1330;320;430;2561;409;419;204;183;179;364;401;366;269;228;235;149;161;184;1450;256;192;150;139;216;195;333;505;403;559;255;318;227;314;254;326;210;161;764;2988;440;956;238;211;247;360;…	B	20130823	M	52.6	R
392	M2013082305658	2000.25864574;2014.39466426;2021.89882141;2039.04430266;2055.00061384;2071.01982248;2087.1019313;2109.6372903;2125.87003955;2130.58073421;2148.61551307;2157.23051533;2170.18569603;2184.04777795;2201.00251668;2208.85013423;2226.77796789;2246.97932099;2263.29515145;2268.59958489;2284.99442855;2293.88134864;2313.94066162;2324.22728374;2341.27309073;2354.32407979;2371.48086688;2387.33885999;2400.5187…	1450;279;517;2594;960;16659;5779;1777;665;618;662;399;5160;2640;614;710;590;9636;660;534;519;315;348;508;322;279;292;256;459;2324;1024;416;341;405;839;571;842;580;169;686;787;488;754;738;574;330;419;3330;654;247;142;201;418;357;481;384;277;249;134;195;949;285;181;134;149;268;359;515;602;577;278;218;219;259;137;247;721;4140;795;1397;161;150;349;270;370;520;281;199;162;533;174;175;154;172;350;2471;…	B	20130823	M	31.8	S
393	M2013082500025	2003.39784497;2019.22570511;2025.07283405;2037.21183003;2049.80785988;2058.64834612;2068.35276811;2084.43651972;2090.37792901;2107.40031513;2128.34749685;2147.24613194;2155.86423744;2167.95879443;2182.25684457;2189.20627288;2206.62853292;2225.43504383;2244.32194618;2265.94223817;2276.1265438;2282.33694945;2289.88961545;2306.37121725;2320.67359078;2335.46956139;2352.11531171;2369.2729343;2399.6775…	1059;352;216;1022;766;969;7583;2371;3208;1601;601;330;213;1802;1017;709;901;403;1876;353;153;157;152;140;195;195;180;218;220;625;164;299;225;168;171;179;175;345;279;1092;431;263;242;308;195;192;1007;660;436;188;246;931;248;157;167;509;197;209;162;383;225;264;765;261;239;223;226;235;455;953;8537;1629;770;251;741;228;229;314;305;222;191;242;146;154;193;150;141;173;716;156;561;194;159;620;797;142;17…	U	20130824	F	65.6	R
394	M2013082407021	2000.33252714;2013.22983531;2021.99044867;2038.31100607;2055.11870858;2070.30510053;2085.97203985;2108.09103311;2129.47015649;2147.51262073;2157.42552031;2169.52444566;2183.82766227;2198.61384331;2206.89860685;2226.58304582;2246.35556466;2262.23700194;2269.3135153;2278.17481836;2294.16901746;2299.06738047;2313.79405722;2324.08612569;2330.3621328;2338.89321267;2352.8460676;2358.70971075;2370.91154…	720;236;291;1524;697;11226;2825;562;296;373;219;2416;2291;226;303;277;3077;262;311;189;225;188;227;195;250;293;237;192;191;244;161;317;1190;379;245;175;154;211;227;266;290;465;243;253;289;295;319;365;435;222;272;2910;516;239;257;198;659;265;214;158;1536;165;179;163;172;281;299;400;525;314;199;261;156;469;488;3246;458;831;149;198;222;203;325;365;172;157;360;153;188;153;291;2493;1208;162;162;374;23…	U	20130824	F	14.6	S
395	M2013082400725	2000.25864574;2005.65764915;2013.56174008;2021.06432932;2038.20623907;2054.15923993;2070.17513811;2086.25393633;2108.78467767;2130.15227141;2140.4474031;2147.75497136;2157.23051533;2169.32079734;2184.04777795;2200.56695189;2208.41378509;2227.65437016;2235.54983453;2246.09908382;2258.43826715;2269.48426728;2283.21913656;2313.49394022;2321.54159416;2330.94837276;2386.88503338;2392.7881796;2397.7889…	456;426;204;217;966;482;8924;1908;803;241;202;238;217;1924;877;214;493;239;119;1574;147;226;126;178;141;176;121;124;149;704;178;125;132;125;151;171;239;159;446;286;160;165;146;167;229;160;449;210;177;163;1043;169;172;203;364;122;509;123;216;155;163;232;137;244;128;210;1587;492;207;448;556;140;120;157;132;150;435;123;132;1369;122;1136;165;272;264;253;744;1019;125;151;240;131;125;156;837;2118;191;2…	SP	20130824	M	72.1	S
396	M2013082400744	2000.33252714;2014.89704602;2025.33286632;2038.73035111;2054.69766848;2063.54863839;2070.72774888;2086.39629657;2102.55026436;2125.61389273;2139.77074427;2147.51262073;2156.5626159;2169.95718067;2186.86776623;2202.10025115;2208.20816266;2225.2680097;2239.75493796;2245.91521838;2256.05418826;2267.98582074;2286.16486985;2311.55969685;2323.19024946;2352.8460676;2359.61246247;2369.10186543;2387.23001…	325;509;199;554;1040;322;571;1349;1265;607;231;197;367;1802;969;581;324;619;249;785;290;740;268;236;149;213;141;173;185;303;1027;210;190;175;164;290;166;297;269;231;182;264;199;194;429;769;185;153;168;204;437;265;194;171;248;1331;311;280;199;227;168;192;276;252;158;531;151;232;193;142;760;697;405;495;583;150;1360;200;643;194;221;192;292;174;393;363;154;346;736;1355;263;431;238;175;163;210;644;228…	SP	20130824	M	88.5	R
397	M2013082400139	2000.25864574;2014.81119167;2021.48155359;2037.78727261;2052.89750575;2069.75286126;2085.83000419;2101.54450585;2107.93223929;2124.58621953;2147.75497136;2168.45607293;2184.04777795;2191.86480659;2210.15944311;2225.46369132;2233.79406671;2245.21902098;2260.64528812;2266.83074311;2283.21913656;2307.6905284;2322.43664967;2352.07129385;2363.34612125;2371.93321131;2386.88503338;2391.87952372;2397.334…	698;609;427;1084;1704;7371;3618;1403;1425;896;596;1707;1507;2802;2651;785;248;7786;455;470;837;297;391;288;290;811;303;316;371;1815;668;333;290;605;628;970;481;338;747;315;548;2753;877;1305;318;390;1259;517;313;680;433;1052;560;579;427;1943;408;1045;1393;420;473;490;334;241;340;398;1203;1347;522;1088;782;380;263;2587;459;1255;1000;2749;609;898;557;583;276;276;877;260;2344;600;639;290;273;240;1653…	PUS	20130824	M	47	S
398	M2013082400354	2000.25864574;2013.56174008;2037.36834971;2054.57990511;2069.75286126;2085.4061156;2108.3584367;2126.72613739;2137.87126755;2146.89460392;2168.88841335;2182.31257767;2200.56695189;2206.66882428;2227.65437016;2245.21902098;2255.79128015;2266.38864161;2278.78395738;2312.60062818;2320.64671299;2330.05166092;2337.2302376;2358.38184069;2389.60864693;2398.24377682;2409.62976718;2431.56724981;2450.84494…	247;239;626;315;5424;1297;439;143;134;204;1224;1460;130;179;187;1811;179;226;152;134;118;124;132;123;113;165;672;200;211;113;145;142;272;159;115;114;157;123;216;183;116;141;2375;249;112;136;138;137;163;154;131;119;142;349;1179;223;201;142;233;300;134;143;124;143;353;2987;213;300;611;141;175;179;125;118;114;255;125;128;1732;112;840;113;145;1223;256;181;184;418;937;112;165;235;150;153;1315;133;261;…	U	20130824	F	79.9	S
399	M2013082400793	2004.82655417;2013.97818039;2021.06432932;2037.78727261;2054.15923993;2060.05251616;2070.17513811;2085.4061156;2091.76901832;2108.3584367;2130.15227141;2146.89460392;2169.32079734;2182.74631238;2191.43015685;2207.97747953;2225.02568628;2235.98888543;2245.65903061;2255.35026818;2267.71507684;2277.4542535;2284.55054018;2290.32448858;2299.22186888;2305.90634514;2312.15403754;2321.98910012;2338.57746…	1639;343;953;1752;800;1252;14788;4156;5430;3407;1010;647;3359;1919;1245;1930;833;277;5710;348;918;323;449;448;149;382;306;284;419;258;212;224;224;344;1702;726;427;142;263;254;347;277;442;2047;967;417;452;300;358;340;2055;948;360;388;2450;432;271;327;397;434;291;355;198;242;223;201;1339;374;280;175;143;181;311;353;503;489;685;341;250;214;298;157;189;670;2995;509;570;960;255;206;177;309;207;366;489…	CVP	20130824	F	82.5	R
400	M2013082400752	2000.25864574;2038.20623907;2055.00061384;2070.17513811;2085.83000419;2101.11900546;2109.6372903;2128.0106109;2169.32079734;2183.18009067;2192.73423679;2198.38978154;2207.97747953;2226.77796789;2246.09908382;2261.52840157;2268.15730907;2387.33885999;2410.5418235;2440.73751416;2511.93271898;2520.32173552;2538.54640735;2569.53926462;2581.32859057;2612.58338109;2634.95640006;2640.68410057;2683.36059…	342;660;345;5302;1508;474;287;241;1133;1101;355;208;319;216;1561;184;239;340;576;184;239;192;242;220;244;235;251;182;238;1866;403;710;344;565;415;549;200;365;700;343;235;2662;1217;923;2131;725;228;949;232;2286;2646;1254;905;485;329;257;506;202;1969;1317;175;180;270;263;347;234;264;2448;2910;529;221;2806;2353;1780;2145;358;207;1404;613;3751;567;246;185;323;292;6435;3932;1168;359;262;282;2690;472;2…	VA	20130824	F	83	R
401	M2013082400165	2021.48155359;2035.69309364;2052.47701481;2065.11069089;2080.32285038;2089.22268106;2106.22788531;2123.73055735;2137.87126755;2182.31257767;2191.86480659;2199.69595302;2207.97747953;2233.79406671;2245.65903061;2269.92667384;2278.34067917;2300.11256577;2313.04726241;2327.81064409;2341.27309073;2357.0288614;2372.38559934;2389.15460235;2394.60601449;2402.7949033;2410.99791705;2425.15844119;2433.3999…	273;279;548;274;373;1103;579;289;460;1029;1067;329;557;437;407;269;347;349;277;1668;270;1863;41099;2585;2525;14093;4351;1171;508;1069;475;554;444;502;771;289;1613;333;286;356;394;1733;528;608;1150;1421;306;284;755;299;430;475;418;706;436;270;368;456;707;2265;544;1819;886;1049;536;1096;356;553;627;483;733;599;1174;2945;1027;397;368;512;267;1152;26191;1676;2689;619;410;734;438;394;564;328;303;1793;…	WD	20130824	F	82.8	S
402	M2013082500723	2007.14087996;2012.97037237;2020.47794454;2027.99959146;2036.37348493;2046.02494535;2058.22693611;2070.46546651;2088.25501942;2106.5475445;2121.49612754;2136.92735449;2149.39902837;2156.72700423;2168.82399538;2175.31854478;2182.25684457;2191.38025148;2200.0870341;2207.50147184;2215.8030649;2223.68220974;2233.33140603;2244.76213304;2250.92931469;2265.94223817;2277.01322276;2294.33823119;2311.72938…	197;270;372;327;258;318;237;397;1535;1156;708;305;220;216;242;175;458;284;243;422;429;295;551;368;306;515;555;504;604;713;570;1417;1627;491;631;658;312;313;180;449;630;1196;529;492;779;249;183;382;684;553;444;616;210;685;209;174;260;1463;421;268;213;352;1570;334;364;372;435;944;308;415;418;226;286;365;600;600;497;850;493;510;427;227;278;295;338;839;2622;534;1179;1728;1344;224;506;274;314;575;199;…	SP	20130825	M	38.2	S
403	M2013082500861	2004.90421125;2013.22983531;2020.32028285;2029.93323206;2037.47244637;2069.88249564;2085.54782661;2108.09103311;2128.61290464;2146.65171653;2168.65910609;2183.39353566;2197.74267626;2208.20816266;2225.2680097;2245.47491561;2261.79508963;2270.64160141;2279.9491672;2295.50441255;2313.34709813;2322.29454728;2329.91356374;2337.09589041;2351.49396361;2360.06390361;2365.93659865;2386.32195272;2399.0506…	511;224;344;118;1260;10436;2699;1032;338;312;2208;1495;230;529;398;2094;251;242;173;155;216;167;202;199;119;117;118;198;220;872;340;294;133;162;152;121;242;245;268;732;407;118;286;302;182;189;237;208;741;459;190;247;316;1877;328;201;130;179;182;225;216;282;218;138;689;129;133;312;214;233;450;377;196;169;173;153;192;189;327;2270;274;422;756;252;148;216;229;150;123;117;506;160;148;123;151;240;2282;…	B	20130825	M	79.9	S
404	M2013082600224	2072.47641347;2184.89594591;2391.07454222;2418.82441275;2571.3023871;2693.71046243;2745.52739411;2761.1214947;2777.73938942;2792.44430246;2962.36191883;2969.44690072;3000.92649101;3050.00142291;3079.33074855;3147.27637161;3161.89664988;3174.45566265;3181.79341044;3194.39239016;3363.17253971;3431.48176245;3568.5199097;3582.42886418;3625.44055011;3638.89990755;3661.95137536;3695.25228826;3725.29674…	204;421;179;190;357;964;196;1174;199;326;255;220;195;271;750;1117;663;215;470;725;241;694;249;1463;1319;631;264;452;199;245;775;369;4118;1019;180;172;1066;11131;2016;511;179;192;178;202;1359;1237;1146;949;240;895;1996;709;923;188;204;4015;2112;640;538;203;1147;585;178;1429;182;299;346;2166;1433;2677;487;1227;303;970;219;743;554;327;374;316;238;1231;991;503;2232;269;380;1461;279;228;184;501;648;26…	WD	20130826	M	35.1	S
405	M2013082600707	2003.62218105;2018.66159328;2025.36373949;2036.69867981;2050.17345306;2068.77348652;2084.90445724;2101.09781773;2107.93474194;2122.92908357;2132.81133545;2146.16707085;2168.22980247;2182.13050146;2197.38509134;2207.87599959;2226.29503483;2244.79037423;2262.03295102;2277.56309071;2310.57277324;2322.67586179;2329.86295342;2337.51138133;2351.94236448;2369.59007139;2380.93734617;2394.13409438;2409.19…	876;206;171;569;792;5136;1891;269;326;195;309;235;1208;593;180;277;182;2454;293;129;167;192;195;234;155;166;135;219;779;331;175;145;126;369;280;934;284;521;238;226;183;214;186;456;327;231;144;121;135;503;222;170;330;622;226;255;162;303;195;158;123;231;185;144;144;151;173;232;470;300;1783;3383;11462;897;248;411;146;137;144;120;142;228;224;251;124;134;212;173;159;520;216;200;205;201;766;135;134;143…	SP	20130826	M	62.2	S
406	M2013082600193	2000.29326906;2012.31861828;2022.29849642;2039.40583596;2052.80907997;2071.31179718;2086.93655578;2108.571705;2126.04730298;2130.74840919;2149.60585074;2156.91439884;2170.27435029;2184.10943457;2201.90120754;2209.29988574;2226.75849159;2246.92255866;2263.20876391;2268.9451849;2279.11237802;2291.9649212;2323.14013194;2370.30553372;2387.94715625;2401.1084921;2410.20674722;2431.19925297;2439.8971296…	451;142;165;644;398;5314;1448;487;162;178;180;136;1285;1343;215;252;209;1894;195;162;120;137;132;119;201;168;598;174;127;166;173;125;167;185;198;383;168;156;193;147;189;349;361;273;120;1891;231;154;382;283;437;256;163;232;693;2100;197;290;2221;414;829;147;141;130;120;138;195;264;126;125;1424;940;166;883;189;217;207;1395;1221;132;163;230;2823;1533;122;383;4172;175;171;133;1233;507;1086;199;268;235…	AS	20130826	M	54.8	S
407	M2013082700702	2000.02387878;2016.72781464;2022.17135891;2033.50032946;2049.07597658;2054.56243708;2065.55710124;2082.10346376;2087.63341782;2104.26678743;2126.54615146;2136.43750829;2143.3318471;2151.96522804;2165.38091484;2179.70748475;2204.126295;2222.52883542;2242.77099406;2263.99023836;2307.17324874;2348.50440582;2395.20965772;2404.78816012;2530.56988146;2554.97964972;2566.75664534;2578.56061322;2608.90170…	666;313;245;838;395;626;5704;1685;2051;1106;481;226;284;278;1255;1013;697;264;539;227;244;223;223;383;700;233;235;223;230;246;664;276;908;278;248;348;818;225;265;415;821;307;1845;591;476;447;356;1079;1365;403;284;2182;1160;1699;1967;323;3662;266;811;674;887;562;1252;425;2897;2596;430;673;389;263;1430;378;3022;470;624;341;678;289;728;629;2040;268;4167;1083;288;370;1733;2675;450;327;288;455;4699;15…	SP	20130826	F	86.2	R
408	M2013082700024	2072.05474422;2173.21523009;2185.32917824;2772.35746882;2792.9351454;3032.57452993;3048.97490926;3077.78355024;3146.75485425;3161.89664988;3182.8423613;3194.91789544;3252.99102066;3299.29713414;3362.09387597;3430.93688668;3584.65683882;3624.88029138;3638.89990755;3661.95137536;3819.04435224;3854.79257145;3873.88854798;4134.25961143;4157.0441518;4187.12022777;4208.23867222;4220.33045905;4229.41080…	770;301;255;877;322;303;286;316;257;503;447;426;379;349;277;375;397;1303;1064;674;270;2152;499;810;8517;1870;393;299;400;342;270;940;959;647;320;1324;1328;1058;278;4517;2686;536;511;369;784;1755;1324;418;1205;587;279;695;553;1087;1028;352;1955;280;681;681;631;628;303;670;315;489;881;1646;246;708;542;1843;1541;339;602;694;421;483;509;1172;2309;2299;1581;436;2240;722;1692;452;885;3461;387;418;402;5…	U	20130826	M	82.5	R
409	M2013082605707	2001.0075534;2016.36300622;2023.85490505;2040.13603131;2056.0637665;2072.05474422;2087.68567561;2109.75481984;2132.370241;2149.94959134;2157.69061282;2171.05563867;2185.76245437;2210.09582532;2226.68598669;2247.2928935;2262.7013207;2269.32135892;2284.80644376;2387.90055727;2394.7045821;2400.60937673;2411.98556009;2433.90458541;2452.24754441;2513.74189916;2527.71992456;2536.12566654;2552.51080066;…	902;194;335;1111;671;9470;2603;1504;444;273;207;2052;1328;624;453;1109;244;286;199;181;175;179;584;278;175;179;211;652;445;207;208;251;221;763;511;177;184;196;1164;219;201;466;230;369;728;306;289;209;332;226;321;584;287;2116;733;511;1093;189;253;543;1217;188;1243;784;581;179;755;366;361;1596;439;1243;318;182;203;186;262;2537;1988;171;325;768;4137;210;173;1376;1211;277;1176;293;966;488;1828;376;27…	B	20130826	F	70.6	R
410	M2013082600186	2021.0885664;2089.25527124;2106.68834091;2123.76668558;2139.19670964;2183.22132777;2208.02050494;2235.15559392;2253.19166701;2267.31944244;2279.27442483;2291.70570435;2297.04384379;2312.2026174;2325.61980236;2340.42396612;2353.47283073;2369.72236917;2401.02507241;2415.612648;2472.09885241;2489.68313121;2496.17740782;2527.37538485;2542.34492882;2597.93077693;2615.00997811;2641.68990173;2692.565452…	299;763;388;347;275;462;332;337;284;249;283;269;278;306;295;380;495;644;403;300;259;546;409;269;399;307;275;635;1007;708;265;407;344;364;257;359;522;251;371;938;1349;531;541;674;1342;301;257;371;266;783;665;350;327;272;259;356;1469;3032;260;1053;933;894;850;1790;275;2873;1864;703;357;825;393;1058;2693;245;3534;423;289;262;420;578;306;269;326;3502;250;272;1910;302;325;313;256;253;1602;3597;1429;82…	U	20130826	F	54.6	S
411	M2013082600139	2024.02864102;2040.72859181;2092.94333107;2109.50478919;2126.56003951;2141.5408192;2210.27132255;2218.9950097;2237.81022136;2250.54524545;2256.70636301;2272.14669081;2283.20832549;2303.18821086;2315.21869078;2328.17586306;2342.96501483;2356.45106795;2373.13813029;2389.88512694;2404.87220425;2419.90695998;2475.90397197;2492.08898976;2517.16538222;2532.08572033;2545.64600911;2576.17354243;2586.0758…	554;440;1919;821;760;523;596;556;764;448;595;506;700;557;595;480;731;1036;1462;483;1062;564;593;1555;724;811;1078;457;528;668;547;609;1076;446;1827;457;432;430;461;606;479;471;668;757;448;697;591;533;670;2409;2018;1519;629;414;5548;8058;1475;642;1456;1853;927;445;1118;780;2112;648;484;625;474;438;718;656;1810;446;1309;568;1538;872;1773;3224;835;4104;1397;1381;1141;1217;959;1607;1701;1091;622;1621…	WD	20130826	F	82.8	S
412	M2013082600253	2001.3752376;2007.61354995;2013.86161966;2022.20755812;2028.47839665;2036.85469505;2046.50888709;2060.4006352;2065.46389278;2073.91653813;2078.57289024;2089.59968283;2107.4741559;2124.14042339;2137.86461149;2150.34054744;2158.53423001;2165.87870294;2170.63769429;2177.13569347;2184.07765941;2192.33567997;2198.43056689;2209.77222142;2215.89142458;2223.33332807;2234.30010313;2246.17470803;2267.80579…	138;154;159;284;154;206;180;121;146;149;110;830;490;434;172;112;156;112;114;141;329;212;217;275;282;224;341;225;278;268;241;267;263;344;722;732;294;377;176;314;163;129;155;178;273;590;314;283;417;132;158;162;157;263;291;278;154;233;147;123;841;226;164;122;140;161;211;213;762;258;232;260;274;384;172;227;183;181;218;152;293;206;306;237;430;198;190;272;150;148;176;119;382;980;498;955;632;131;186;250…	WD	20130826	M	58.8	S
413	M2013082600327	2001.59474841;2008.22852759;2016.9523597;2024.44528663;2041.14698751;2057.07844541;2072.6513638;2089.13090785;2112.05861325;2134.25774503;2150.12533364;2159.15791358;2172.52699538;2187.23821898;2211.57875955;2228.61128645;2248.78650189;2271.2629419;2281.43662549;2286.75382661;2293.40919212;2309.42225396;2315.21869078;2326.38647808;2341.61857652;2354.2006563;2372.68634058;2385.35300129;2402.598370…	2861;2061;612;793;3550;1911;13410;7600;3859;1393;1040;444;5667;2761;1990;996;6831;978;394;387;330;346;338;610;584;478;360;362;587;2804;1517;839;248;381;408;606;751;2402;832;609;750;482;526;2221;779;387;500;2275;465;258;262;615;653;655;291;375;334;237;271;208;1435;310;276;282;236;468;742;597;1214;564;373;336;464;994;2804;546;1130;205;233;338;521;446;768;876;304;345;272;207;217;341;590;1888;379;246…	U	20130826	F	57.1	S
414	M2013082600341	2008.22852759;2024.44528663;2038.63726962;2049.94340418;2074.76040656;2092.09581961;2109.50478919;2125.70561411;2140.68333052;2185.93813476;2200.26072532;2211.57875955;2218.55840955;2236.05655512;2248.78650189;2269.49596933;2280.55103812;2302.74325038;2314.32644974;2326.38647808;2341.61857652;2355.55077196;2371.33123412;2390.79207744;2403.50777251;2418.53819379;2429.49935663;2465.75798648;2474.98…	314;458;275;319;260;1568;889;826;446;530;282;495;402;564;376;558;553;533;551;496;559;1214;1482;467;876;603;370;344;525;1093;550;757;1006;490;449;614;672;654;552;431;267;272;1593;279;280;297;1790;452;371;365;536;492;349;442;421;387;746;562;865;548;639;610;356;283;296;1006;2962;2470;1864;690;290;462;288;265;307;270;260;416;319;289;303;985;309;1229;594;410;598;1043;777;275;417;487;305;480;979;631;84…	U	20130826	F	58.1	R
415	M2013082700123	2004.02133084;2011.4881009;2016.47383392;2021.46587602;2051.97006281;2066.25718929;2089.47595248;2107.72112085;2123.48529781;2138.02418322;2174.59299434;2183.67640903;2192.34524487;2200.16218238;2207.12248941;2216.27491522;2233.76156398;2246.48322349;2252.63790334;2267.17934357;2277.34250543;2299.96089692;2312.42730042;2323.58704765;2340.60231455;2353.18036841;2369.40263173;2387.04083633;2401.108…	213;207;259;365;927;233;1044;747;619;334;221;1101;356;255;510;408;450;348;334;312;385;264;390;993;580;829;1055;392;639;420;233;220;298;543;1187;773;638;461;645;589;206;256;372;496;409;218;1849;2253;377;227;210;250;254;978;594;333;348;408;328;1098;409;503;360;264;238;448;633;534;390;592;384;413;366;320;252;468;1677;2827;1200;257;801;241;318;218;420;238;250;204;249;212;418;321;352;222;215;1283;1119…	WD	20130827	F	75	S
416	M2013082700043	2001.42177733;2023.85490505;2040.13603131;2057.32391277;2072.05474422;2087.68567561;2094.03962086;2110.6059982;2127.66635669;2133.65403833;2149.09035385;2171.05563867;2185.76245437;2200.08513936;2210.96741482;2227.12342404;2248.17192953;2270.64654928;2402.42772611;2411.07445783;2512.3462653;2526.32034764;2536.59306842;2552.97973598;2576.01123694;2613.83976385;2635.2415368;2652.42683668;2692.74669…	755;266;795;563;6351;1888;1591;926;291;391;194;1478;989;203;526;279;465;205;201;307;186;167;615;377;175;210;719;342;667;304;206;650;743;1546;222;169;214;1171;187;278;394;262;778;170;166;1056;291;393;204;191;258;1510;883;188;190;328;2952;1305;426;4051;203;756;667;654;624;1371;184;211;231;2738;1627;194;176;523;187;815;421;219;173;188;1015;858;193;226;2994;215;360;330;558;180;194;209;258;2083;5040;1…	U	20130827	F	61	S
417	M2013082700048	2000.4406415;2033.50032946;2048.23254897;2065.98055195;2081.67838299;2104.69414231;2125.6871067;2143.76310823;2151.96522804;2165.38091484;2179.70748475;2195.38982387;2204.126295;2241.8890087;2263.99023836;2395.66534614;2407.07155588;2426.75321962;2506.27676025;2517.9415881;2523.08265243;2531.97496633;2567.22828617;2578.0879366;2584.23609935;2592.76098285;2608.42626235;2630.81858834;2643.72540515;…	261;698;480;6444;1593;331;165;158;167;1300;1015;178;185;1014;229;161;498;175;201;168;188;329;165;216;172;159;176;264;344;1278;363;277;671;224;206;244;2326;3315;206;1677;546;407;845;173;215;413;1475;1558;348;199;483;268;287;204;1536;1336;173;180;342;2901;1773;156;3300;1346;954;164;985;618;2018;311;172;3584;2096;596;177;448;1118;173;1248;862;221;221;3505;268;249;476;658;401;164;306;4161;6704;171;20…	U	20130827	M	32.8	S
418	M2013082700278	2022.71487234;2072.57643498;2091.1697599;2108.9970628;2125.193126;2139.3094578;2184.54250392;2200.59687295;2210.60684934;2216.711227;2234.19962845;2246.92255866;2252.63790334;2269.82836847;2280.44024254;2301.73970842;2312.87316449;2329.40093944;2373.91889445;2389.76032193;2404.29088758;2412.0285016;2427.0847275;2434.85958872;2442.18867375;2449.98811827;2467.00715673;2473.92385705;2489.63821402;25…	264;248;1194;743;461;353;1203;298;295;288;379;450;358;336;277;393;362;856;36429;2978;11023;6838;556;444;698;944;483;566;904;475;354;688;1875;316;513;238;749;2440;779;578;316;3408;505;424;703;335;374;678;517;1266;366;539;755;2247;542;1971;910;722;670;1117;395;675;241;355;1232;3100;984;342;310;317;261;312;924;24072;4148;1189;639;393;960;264;261;402;578;338;2123;402;440;473;3887;340;1138;1528;1321;3…	U	20130827	F	75	S
419	M2013082700348	2000.59337326;2016.36300622;2023.02177112;2040.554372;2057.74404912;2072.47641347;2088.10896537;2111.03165308;2130.23145477;2142.65165721;2149.09035385;2158.12108568;2171.48746935;2185.32917824;2200.08513936;2210.53159817;2227.12342404;2248.17192953;2257.85289002;2270.20477535;2286.13623362;2299.01119454;2315.04515704;2326.21325522;2340.54837225;2369.80467989;2388.35385227;2401.5184638;2411.98556…	526;120;210;858;326;7503;1587;643;263;115;193;163;1601;1579;196;281;236;1666;159;268;109;105;142;118;137;115;138;170;642;128;174;123;121;268;197;376;260;170;217;158;141;226;396;268;149;207;1895;228;115;163;320;173;160;285;106;116;656;121;290;173;145;303;143;157;225;245;2451;614;289;616;1110;153;137;121;119;241;115;393;1260;171;106;1499;300;217;292;107;228;162;553;1317;106;218;571;1889;118;376;533…	UU	20130827	F	74.9	S
420	M2013082700993	2010.87363708;2023.00947022;2037.70417554;2049.49775471;2065.13369343;2082.10346376;2097.00832016;2107.25917281;2124.82823365;2152.39734797;2167.98226656;2179.27265899;2198.00896053;2222.08979865;2252.9261866;2267.53641129;2368.85341931;2383.83144528;2406.15806834;2412.5560998;2578.56061322;2688.42324803;2704.85767686;2763.75023644;2788.76236047;2854.51936629;2864.47384418;2880.43702145;2957.3737…	202;167;180;351;262;549;547;156;202;274;499;1029;271;185;188;244;520;304;214;444;285;1246;208;230;439;453;171;213;385;380;478;473;337;177;221;2030;966;341;913;1904;415;359;463;196;808;162;168;1507;3050;816;800;232;210;374;334;1590;300;179;169;481;212;197;1982;573;296;278;2779;159;1463;1482;1774;1933;642;1813;386;389;4067;3426;979;520;252;1626;336;2235;692;2209;246;204;489;775;160;803;294;166;191;…	DTS	20130827	M	65.6	I
421	M2013082707038	2000.70732289;2015.64244029;2023.54775561;2031.88622729;2039.82400823;2055.32718299;2071.7332993;2087.78284609;2110.27339907;2131.17604538;2149.60585074;2170.70601752;2184.54250392;2199.2929327;2209.29988574;2226.75849159;2247.36193766;2264.09080822;2285.31245313;2292.85266186;2308.41649567;2314.21101959;2324.48101053;2337.01489482;2353.63022;2369.85406081;2388.40038194;2400.65403946;2411.5729972…	1527;388;485;212;2555;952;18662;4838;2213;1085;834;4450;3163;450;948;876;11159;718;597;225;281;322;508;487;264;288;707;596;2815;781;531;159;300;279;444;918;578;1016;676;611;430;726;734;704;218;2887;601;233;439;373;526;597;815;212;427;177;626;291;217;153;188;214;254;534;601;551;936;731;439;387;399;172;312;182;725;3647;1254;600;1343;2590;171;159;195;244;259;293;397;477;706;206;287;267;1130;222;152;…	U	20130827	F	35.5	S
422	M2013082800049	2000.29326906;2006.09400972;2021.88216431;2038.98770751;2059.10729494;2070.89033888;2087.35967903;2093.288005;2108.9970628;2131.17604538;2170.70601752;2184.54250392;2209.29988574;2226.32117201;2246.48322349;2411.11753677;2416.58595497;2534.28160813;2550.65830669;2633.82339644;2648.61239799;2691.30516029;2771.37298845;2790.47244387;2857.59718621;2960.81521307;2966.88523754;2998.85640478;3046.88280…	428;401;302;373;352;3585;990;1039;890;299;952;685;581;333;598;282;219;566;379;614;417;816;288;331;377;250;232;225;225;315;1395;532;394;742;401;231;955;1290;554;454;322;1099;1100;273;2091;1934;1959;1144;1034;1003;824;1667;242;3213;2198;264;412;356;1014;1442;270;354;250;2837;700;558;700;262;302;516;292;637;3219;267;1941;329;367;457;299;298;1639;2359;1148;968;410;441;375;2138;1384;311;284;2480;1632;…	U	20130828	M	82.1	R
423	M2013082907018	2003.61843447;2036.68883264;2052.27063446;2069.1826652;2085.31342023;2091.27213001;2107.9162557;2168.64207719;2182.97915354;2208.72995467;2224.5165634;2245.65292413;2535.62772294;2552.07143403;2635.566971;2649.93350211;2664.82002703;2692.30107507;2798.7075352;2814.50079856;2851.69079155;2857.66389692;2867.13412474;2961.17904066;3033.09603568;3147.55778194;3162.21144878;3183.20445765;3194.25366831…	427;618;403;6014;1500;1017;784;1686;949;504;297;307;608;328;725;743;750;700;1172;819;432;352;465;311;275;2023;592;677;1183;508;1124;1711;1542;1145;500;279;901;1250;284;1433;2419;466;2293;1428;1329;1298;359;1659;1716;379;556;3957;3510;1020;319;550;374;274;1808;1029;486;1586;353;820;2641;885;511;809;925;334;337;263;753;411;813;343;425;597;4051;2952;759;282;775;656;511;612;1685;1165;2733;3106;1991;5…	U	20130829	F	45.3	S
424	M2013082904692	2000.28463533;2020.32908988;2037.52957317;2053.53662789;2069.60635575;2085.31342023;2108.34389635;2124.62640872;2129.35146718;2146.57778041;2169.07583934;2183.41434855;2208.29224114;2224.5165634;2246.53577727;2416.51468429;2536.09680432;2551.60087477;2613.1380775;2635.08876054;2651.85199614;2692.78445972;2791.81198789;2858.66002349;2961.68604437;2968.78866494;3000.85599615;3033.60917486;3148.0805…	254;192;557;259;4539;1230;671;259;261;179;1071;630;236;255;302;290;307;236;192;308;268;685;462;204;318;202;325;352;1577;542;228;671;949;282;571;1041;180;2251;627;621;354;236;555;1293;204;228;254;352;305;2802;519;2004;1757;1563;1775;371;2410;707;1371;485;722;4091;4132;652;262;1702;698;595;223;3070;759;693;2067;226;285;297;654;1202;180;183;858;326;670;201;508;528;3924;197;208;450;3657;615;188;663;2…	B	20130829	F	46.7	S
425	M2013082900137	2006.95501087;2020.7477459;2037.10918121;2052.69258887;2060.71796913;2069.1826652;2084.88812366;2096.81283576;2107.9162557;2126.34400401;2132.79117277;2138.81734332;2146.14627599;2168.64207719;2185.15556279;2206.97936107;2217.93197019;2225.83465456;2245.65292413;2260.68505367;2281.10255563;2300.71834034;2312.34901329;2322.66216314;2330.74935319;2342.90652879;2356.45164513;2362.78608016;2368.67568…	457;396;2970;858;844;7894;1951;1084;1774;1165;713;1982;2560;5603;1252;836;276;656;10393;706;801;288;216;359;239;1308;331;215;182;194;347;2874;3298;1119;347;427;201;283;205;888;562;594;453;247;634;489;600;6168;495;729;320;395;205;166;363;288;171;396;336;656;598;1365;1547;504;377;372;160;234;951;175;420;385;201;194;162;176;839;551;156;165;264;166;2376;1062;517;2499;235;296;176;239;265;1157;251;315;…	BI	20130829	M	66.8	S
426	M2013082900963	2036.68883264;2069.1826652;2085.31342023;2092.12406879;2107.9162557;2128.92169935;2169.07583934;2183.41434855;2207.41694433;2225.39524741;2387.29866764;2415.59898983;2569.98489628;2636.04522494;2652.33172834;2692.30107507;2791.81198789;2859.15815203;2960.67208046;2967.77348272;3000.34564198;3031.55687924;3049.02358604;3147.55778194;3162.73542518;3183.20445765;3194.78030004;3362.83607365;3432.3599…	118;888;242;165;158;88;211;233;89;90;86;83;87;100;85;346;178;86;107;93;110;87;85;458;224;226;340;139;260;571;909;167;121;115;329;539;301;1260;176;630;771;714;655;611;481;252;1687;1484;85;158;107;751;217;191;121;1214;146;171;251;1101;136;82;120;159;548;84;195;146;180;318;230;1465;88;1223;168;89;177;113;297;114;163;1057;625;1872;460;302;203;98;178;105;432;778;779;91;237;86;354;156;1028;520;508;100;…	BW	20130829	M	79.9	S
427	M2013082900799	2037.10918121;2069.1826652;2084.4628705;2107.9162557;2169.07583934;2182.97915354;2416.05681534;2441.30413528;2512.69598016;2535.15868503;2634.61059356;2651.37230741;2692.30107507;2792.30424427;2960.67208046;2968.28105208;3000.34564198;3033.09603568;3152.78731687;3162.21144878;3175.84898217;3182.6787836;3194.25366831;3363.91689673;3432.90587384;3583.02509542;3626.10735039;3640.15063829;3663.240573…	436;3413;813;363;946;826;308;235;237;241;332;236;1182;372;307;277;290;389;1364;650;231;721;1445;351;589;1116;2193;1732;1970;285;241;231;278;616;1028;255;330;351;2034;531;241;2495;1396;1565;1403;1924;1560;529;3334;2904;1082;538;376;347;1987;986;461;1748;824;281;3264;343;421;740;976;977;306;285;287;303;929;847;447;579;2767;2410;3212;958;418;921;240;598;482;643;280;1438;941;2925;2859;3327;422;953;92…	U	20130829	M	52.7	R
428	M2013082900772	2004.03535464;2013.63649564;2019.91047726;2037.10918121;2053.11458668;2059.0271133;2069.1826652;2085.31342023;2091.27213001;2107.48865846;2129.78127843;2140.54066927;2146.57778041;2156.51436518;2168.64207719;2184.28486883;2191.6913038;2208.72995467;2225.39524741;2245.65292413;2255.37386331;2263.34299417;2269.10722912;2278.43419118;2295.80651053;2313.24489671;2322.66216314;2341.10346741;2353.73949…	1390;232;680;1856;616;1054;12400;3467;4398;2395;804;218;275;279;2890;1138;878;1147;533;926;153;131;232;195;198;192;162;133;133;135;192;537;219;205;189;341;233;1420;648;259;150;144;136;349;223;1674;651;218;143;726;169;137;200;225;170;214;129;502;132;124;163;144;189;180;160;160;150;128;158;185;955;327;193;303;499;197;121;151;180;213;134;197;851;137;126;1036;210;151;119;119;246;275;318;708;150;174;1…	U	20130829	F	46.7	S
429	M2013082900767	2000.28463533;2020.32908988;2037.52957317;2054.38084052;2069.60635575;2086.1641436;2108.34389635;2128.92169935;2139.67891946;2145.71481497;2156.51436518;2169.07583934;2183.84958698;2197.80014347;2207.85457102;2225.39524741;2246.53577727;2411.02312464;2514.56404737;2529.06514752;2536.09680432;2552.07143403;2582.75102744;2613.1380775;2635.566971;2651.37230741;2693.26788785;2765.78463844;2792.304244…	295;236;665;255;5979;1248;719;250;140;152;191;1423;699;198;355;243;255;185;199;134;349;253;199;234;442;299;423;134;377;298;171;136;235;154;150;1684;391;160;578;645;174;296;840;1181;207;153;157;844;1165;219;183;232;197;2256;173;2125;872;636;1538;292;822;1014;404;3217;3601;387;818;415;262;1391;289;241;1664;134;376;243;649;303;536;209;309;575;158;624;4341;225;182;250;1808;253;228;489;184;463;156;168…	SP	20130829	F	0	S
430	M2013082900273	2008.84261291;2020.93831301;2029.71999673;2036.84296314;2046.49983465;2070.95366149;2079.8435557;2089.17726399;2107.05437544;2123.29474829;2137.44898252;2175.42429173;2183.23331005;2194.53779375;2209.80163697;2215.4845885;2225.55698775;2234.33423687;2245.33018495;2252.38181264;2266.96085082;2278.03701439;2299.82491845;2313.21584566;2324.4047717;2340.56445435;2352.72111231;2369.43160439;2387.10966…	300;550;273;599;277;299;258;2219;986;813;587;234;938;287;712;595;253;910;518;469;732;790;656;611;747;627;1066;1629;850;1512;720;428;456;715;652;565;1785;585;737;1009;237;246;559;318;432;531;569;228;1054;263;2153;238;216;265;320;1596;619;352;344;445;475;630;301;452;490;238;274;451;773;781;578;827;494;718;266;319;607;2308;499;2587;1305;511;1369;448;222;319;376;417;361;593;217;215;1254;1882;1121;523…	SP	20130829	M	76.1	S
431	M2013090105633	2002.11313587;2009.16956432;2024.57127005;2041.28897075;2073.24498253;2088.47002981;2111.41366396;2132.77125739;2147.7865034;2172.35436098;2186.64268372;2211.87070102;2228.04116392;2247.78849389;2268.06603473;2286.21736617;2311.57409653;2325.87163305;2338.8673985;2354.60085063;2392.57939436;2400.75774344;2413.96373509;2434.98650633;2454.26192089;2493.50743137;2501.39440216;2515.80902276;2527.9310…	489;258;218;538;4701;1269;662;325;149;1009;817;230;171;708;106;97;99;96;144;117;94;148;399;197;127;121;104;169;133;296;170;105;113;153;118;168;92;246;156;106;100;566;95;150;122;110;122;270;110;148;104;150;191;836;269;179;281;107;100;107;116;561;684;163;124;163;319;358;120;109;131;654;135;111;2080;127;551;278;359;239;256;781;679;128;190;447;496;309;93;1702;191;128;96;154;240;95;109;117;2163;129;61…	B	20130901	M	58.9	S
432	M2013090100080	2008.80936707;2024.16012584;2040.84901979;2057.59922066;2073.54715071;2096.9216993;2113.87659149;2119.54188826;2136.14118767;2158.51106769;2172.15993697;2199.1311699;2215.11947438;2236.07232003;2403.23891922;2409.70772073;2424.98735987;2528.93835258;2545.51176548;2568.3229883;2584.06073792;2628.17268357;2636.3620241;2645.0460944;2687.69422282;2767.53654103;2789.27779239;2854.98382686;2965.0856531…	569;903;632;6558;2509;1691;565;755;485;1513;982;539;446;1835;881;579;471;601;506;399;426;519;386;608;1455;443;473;553;481;384;1839;438;606;2257;571;1625;3382;1139;1033;371;425;1216;993;683;515;2696;452;3008;1680;2514;1108;2187;2352;671;3452;2638;1360;544;2011;2164;578;916;4004;439;727;861;1300;1304;943;813;465;464;3322;4666;520;414;1064;406;486;468;1739;4565;1987;1926;376;768;757;1631;806;399;729…	U	20130901	F	52	S
433	M2013090100017	2000.58877281;2011.42811094;2021.04105069;2036.13318256;2051.70277819;2068.17789099;2083.8687742;2106.87498196;2114.99968173;2125.28472723;2146.36054915;2156.2890205;2167.54000763;2181.86213448;2198.84890473;2225.54966578;2244.46808862;2254.17816776;2262.13833048;2281.65543855;2292.33639318;2310.64060848;2321.83737173;2329.46660168;2335.75887712;2351.97792093;2367.3473553;2385.03855185;2399.14770…	253;235;159;1769;794;8052;3203;322;189;304;342;297;2871;1993;360;233;3772;388;367;202;243;294;236;242;254;217;201;241;395;1474;505;249;199;212;288;366;313;470;335;328;416;324;354;209;274;161;169;339;2027;267;212;298;297;307;273;194;245;161;820;191;190;385;360;418;464;328;258;270;271;526;484;2239;615;383;950;269;223;338;365;170;156;417;178;176;269;2078;1505;285;162;198;547;310;404;1422;1366;165;18…	U	20130901	F	80.3	S
434	M2013090100034	2000.17245718;2013.51594027;2037.81353581;2054.23314092;2069.87135562;2085.14359633;2108.58415055;2130.8661725;2140.75890496;2146.36054915;2156.2890205;2169.70700471;2184.03625534;2208.02283159;2225.11065272;2245.3499591;2262.13833048;2321.83737173;2411.01323623;2433.45467803;2511.65175173;2520.52043138;2527.06524714;2535.49247743;2553.32935968;2589.19069172;2614.3472931;2620.5363612;2634.8467652…	978;362;1765;1205;8570;4544;973;349;357;330;390;3464;2025;538;455;1208;340;342;834;449;386;330;343;710;358;356;368;430;640;334;342;1740;364;348;1040;352;390;360;395;2833;623;1882;330;339;520;363;475;2797;1829;871;719;483;457;487;861;1675;647;530;2783;989;7350;427;2279;1569;1949;1130;1804;3462;3677;1271;340;651;1839;462;2262;525;569;543;6490;358;744;750;1084;358;366;524;6995;528;699;4183;409;646;8…	U	20130901	F	0.5	S
435	M2013090100784	2007.10694772;2013.4943409;2024.16012584;2045.99639586;2056.30856603;2072.68368797;2078.73131817;2095.62002315;2118.66985925;2127.8342343;2134.82859212;2146.21652482;2157.6318328;2172.60087162;2180.10296414;2197.35793931;2214.22985465;2235.6255801;2245.46325003;2257.11496411;2267.89480426;2285.46205508;2303.99699556;2313.06329341;2320.78247166;2330.33420384;2344.01075566;2350.40572116;2356.351070…	1453;818;3652;3323;10523;7175;7532;4936;1820;332;702;643;6161;2688;2671;2902;1317;2502;295;612;468;454;491;420;286;511;388;283;309;390;326;509;1262;616;342;315;405;447;490;487;504;569;3357;1439;644;427;737;338;405;668;785;3580;1457;519;327;1196;393;291;234;379;397;570;609;346;347;321;341;250;1069;414;251;311;286;241;230;350;463;499;668;295;278;267;378;428;284;257;529;1450;663;519;487;985;337;302;…	SP	20130901	M	40.4	S
436	M2013090100763	2000.04011592;2006.26244874;2014.9902106;2022.48646719;2038.77686411;2070.71297407;2085.92859373;2092.70924839;2109.70977065;2125.92495464;2130.63058739;2147.7865034;2156.82131844;2169.76159171;2183.60785477;2192.71875898;2207.94638237;2226.72781873;2246.90895741;2261.44364189;2268.06603473;2280.89718402;2305.33298463;2312.46638259;2323.187439;2334.83029988;2352.3499395;2357.30338506;2366.7746357…	779;832;438;337;871;6952;2329;2433;1382;496;535;413;279;1432;1589;628;679;353;1519;340;352;228;167;200;280;271;263;160;186;160;219;241;574;356;255;181;174;235;179;285;860;369;178;241;268;253;217;207;1000;431;278;266;349;2211;168;282;245;331;197;931;194;297;241;367;320;176;197;209;240;176;209;211;411;2370;693;476;900;170;240;294;261;218;168;218;340;175;159;254;1634;222;1289;310;169;160;385;290;367…	SP	20130901	M	70.3	S
437	M2013090300007	2000.06721663;2005.47095182;2022.14379388;2038.46662034;2055.27650603;2070.46473949;2086.55775399;2092.50255028;2109.10789255;2126.63594759;2131.35100646;2145.52768742;2169.69323304;2184.4315768;2209.25255337;2225.00163067;2246.52828954;2257.55144244;2338.61806349;2412.89961633;2512.51742542;2535.86619834;2551.33593739;2572.97883052;2611.78788146;2619.8702618;2634.64108366;2650.41079974;2672.4718…	664;809;548;1045;531;8399;1910;1783;1684;528;579;339;2065;623;788;718;426;249;240;286;333;695;777;302;328;296;766;666;266;378;743;259;230;389;494;5107;396;302;389;336;245;371;279;230;548;870;265;307;1117;450;1660;293;782;8689;1311;306;1223;682;667;427;607;232;965;274;299;2684;355;1421;274;1238;764;443;247;373;821;746;254;623;1527;274;512;455;387;251;896;790;13528;1032;462;610;1243;1096;301;424;23…	U	20130902	F	57.6	S
438	M2013090200748	2000.17245718;2036.97327294;2052.96776547;2069.02453703;2085.56862332;2107.72947995;2130.00701388;2169.27351895;2184.03625534;2208.46016028;2244.90900226;2513.51754363;2535.49247743;2634.36912367;2641.06004804;2691.99545606;2771.2707873;2858.16214039;3049.32407086;3078.171915;3151.4099299;3163.96199586;3182.31195687;3193.8734648;3430.61270652;3581.07959704;3624.10552544;3639.25367134;3661.1903702…	969;1693;1037;8345;4331;1175;589;3249;1726;585;699;527;965;886;683;1675;677;556;681;2019;1657;967;531;1384;698;1375;2210;1485;1217;660;3301;1154;4029;2062;2887;1485;1614;893;1395;2694;536;4443;2084;1105;1924;1322;1329;1040;4847;1036;1073;893;693;784;3272;672;3097;2688;1083;564;580;831;1329;2768;2778;1824;599;2663;1482;614;602;4587;2115;3847;1594;1208;544;1263;2100;3310;1289;767;768;588;564;1070;6…	SP	20130902	M	76.5	R
439	M2013090200261	2002.67099757;2011.42811094;2021.45952198;2027.74176563;2036.55320618;2053.38951415;2068.60119244;2083.8687742;2107.30220938;2124.85568738;2131.29581654;2145.92939447;2156.2890205;2168.40667695;2182.2968723;2207.14830376;2215.90135561;2225.11065272;2233.45928672;2244.90900226;2261.69573199;2282.54456743;2296.79413729;2312.43027528;2320.04407425;2338.4581603;2386.40213744;2398.69192252;2409.642644…	259;243;252;152;861;536;6910;1838;538;300;272;275;297;1563;1437;333;209;333;266;2477;413;186;167;160;156;160;266;222;902;264;158;166;179;224;200;217;436;225;160;199;261;288;176;210;371;296;228;396;2524;223;211;209;259;241;188;180;552;185;339;228;415;350;180;161;204;214;176;258;391;2865;533;935;160;150;196;242;223;175;165;339;157;287;2949;161;1228;159;322;208;256;442;1831;222;172;221;732;424;2063;…	AB	20130902	M	42.3	S
440	M2013090300062	2000.1797267;2004.74320853;2022.21594753;2031.39903559;2037.2538088;2047.73002172;2063.28484116;2071.71771202;2089.90746282;2108.17786387;2123.96346493;2136.80644143;2144.53107284;2150.97906287;2160.88504544;2176.00364835;2184.23327137;2192.91304805;2199.43433362;2209.88881017;2215.9988611;2223.86720733;2233.94177895;2246.23763068;2267.39582808;2279.34149862;2297.09726713;2314.02992561;2324.30925…	791;949;2474;947;1938;1056;740;935;10971;4212;4377;1285;870;853;871;1103;488;995;1255;3053;2469;964;3697;2104;3223;3236;1740;2723;3227;2751;6585;7962;2702;2797;2498;1366;1354;2574;1732;4822;2265;2419;4130;575;853;1036;969;1820;2787;2502;965;1439;885;619;948;2899;926;723;882;634;927;6897;1764;1110;941;1484;1983;1468;1152;1953;2062;805;1170;1571;2319;2959;2285;3800;1545;1153;1732;961;789;3523;9037;…	U	20130903	F	73.6	R
441	M2013090304606	2000.06721663;2022.5615039;2038.46662034;2054.43436357;2070.04208502;2086.55775399;2109.5345383;2131.77990853;2140.79687624;2148.54093764;2157.16194153;2170.12599757;2185.30010079;2199.22009844;2209.689268;2226.31659355;2246.52828954;2256.66859149;2268.60173504;2281.01028496;2295.2331767;2308.60752947;2315.75650154;2322.91659339;2398.3138856;2411.98670447;2433.02765793;2451.8590652;2498.09577373;…	1846;608;2531;1181;8461;5240;1844;674;416;388;513;5214;2159;537;925;570;1326;418;431;347;331;324;317;350;335;935;472;276;364;500;490;429;1063;620;309;400;314;515;455;1147;520;311;307;306;1313;355;306;323;315;318;1494;346;326;400;283;299;465;362;1949;367;898;328;281;349;321;438;1705;1723;408;270;433;342;500;674;1173;275;270;299;823;1617;509;6325;435;338;1072;949;1070;326;903;372;1467;2900;2563;343…	B	20130903	M	52.9	S
442	M2013090300822	2000.06721663;2009.6326578;2015.46633115;2020.47338742;2031.34343226;2037.20867639;2046.44266324;2057.38262125;2064.12947706;2071.73296319;2078.92693862;2089.95373924;2099.73266321;2106.54892924;2116.36677108;2123.63818932;2129.63583209;2137.35958438;2142.51656366;2152.84926964;2166.2326793;2177.05613294;2183.56322644;2202.27102327;2208.81588215;2215.37050878;2223.24895465;2234.65376591;2243.0066…	271;342;284;302;255;292;319;223;227;320;246;932;333;554;398;500;331;335;325;253;230;268;618;276;335;321;242;477;290;337;508;381;402;290;451;382;262;561;967;1030;415;449;535;336;249;259;333;432;863;473;395;444;582;249;298;271;452;516;378;246;258;336;278;232;259;1764;317;361;236;270;238;383;1386;399;284;364;374;688;244;295;353;386;300;338;365;489;595;227;484;454;427;260;222;885;1651;971;1933;865;30…	SP	20130903	F	62.7	S
443	M2013090300821	2005.88692729;2015.88334733;2020.89092399;2036.78944848;2046.44266324;2066.66241083;2073.00157729;2081.04519966;2089.95373924;2106.97531465;2123.63818932;2138.21864697;2151.12541606;2158.0249967;2165.80030539;2175.3225574;2183.99737992;2192.68956498;2199.22009844;2209.25255337;2217.12005892;2225.00163067;2234.21457661;2245.6476097;2254.46222402;2267.71671286;2280.12283084;2297.01416521;2313.96821…	402;401;699;399;486;291;380;274;2504;1819;1296;711;316;222;269;372;907;373;324;936;610;320;1118;608;535;914;918;699;850;1279;1194;2692;2753;750;1035;887;571;467;431;712;1259;1114;2988;1484;1026;1079;1743;440;427;766;1077;1243;909;403;607;398;534;599;2713;453;422;524;575;868;3649;709;695;722;853;792;662;908;648;495;809;1109;1235;828;1776;888;719;325;281;357;2025;5694;1305;2167;3479;2894;347;608;47…	SP	20130903	F	62.7	S
444	M2013090305654	2003.39247246;2019.21793359;2030.08196573;2036.78209768;2051.89799528;2068.75937453;2084.84197955;2090.78294262;2107.37761177;2114.63184019;2128.74937871;2137.75787324;2147.2158719;2156.6948772;2167.92442237;2182.21956341;2198.7391953;2206.5861643;2224.07423599;2244.2714023;2255.28666113;2266.77132186;2278.28534036;2289.82871827;2304.07625914;2322.39592412;2337.19406075;2351.5889502;2368.28850071…	437;327;181;681;475;5343;1685;1484;824;327;367;267;262;326;1122;1056;247;563;330;1604;230;344;232;365;171;177;199;244;209;194;202;592;487;211;247;234;254;328;280;534;290;231;208;379;194;245;517;614;299;176;233;994;268;165;175;190;725;229;281;178;171;545;189;202;459;182;188;187;213;166;208;253;247;218;1125;3506;357;344;389;1063;357;313;209;275;295;178;164;919;532;183;185;175;184;646;408;183;248;20…	B	20130903	F	62.8	S
445	M2013090300225	2000.06721663;2005.47095182;2023.39705406;2032.18080385;2038.46662034;2059.48982085;2070.88743735;2086.55775399;2109.5345383;2121.07037451;2130.06456059;2140.36706287;2148.97157555;2156.73047904;2170.5588055;2184.86581709;2209.689268;2227.19345255;2246.52828954;2257.55144244;2271.25784383;2285.8943878;2291.22849332;2298.79584864;2314.41522227;2320.23025582;2330.98498884;2339.9663799;2346.71382667…	1283;856;493;266;1512;971;8492;3179;1580;269;466;251;377;330;3027;1398;755;452;1384;317;386;262;234;317;338;261;228;252;244;212;245;219;261;401;742;318;479;318;315;259;249;343;345;416;386;964;497;296;270;364;290;297;258;1110;460;263;307;1816;301;208;397;391;311;275;212;240;200;208;1037;235;198;198;215;219;284;245;227;357;254;251;207;224;315;232;243;441;2175;289;501;697;197;214;233;242;353;205;266…	SP	20130903	M	72.2	R
446	M2013090300198	2000.89808353;2013.79870006;2018.80367482;2023.39705406;2039.3054665;2053.5923946;2068.3519009;2088.25539955;2101.43568844;2127.49284048;2157.59344742;2170.12599757;2186.16879841;2200.0915742;2208.37925434;2250.05274577;2344.013675;2582.88987644;2646.1052697;2691.73025751;2770.43870615;2791.52228267;2802.34035242;2860.22681661;2866.69543638;2959.54644692;2966.63367982;2999.65053143;3031.82713126;…	279;258;248;332;249;324;295;361;277;256;252;335;356;315;263;269;265;368;247;352;298;778;252;258;280;358;267;403;334;266;280;1125;513;456;671;595;284;252;607;347;782;611;1765;387;307;448;396;1559;327;1365;628;3750;437;349;529;1287;1283;1549;381;266;1276;849;1511;2968;2415;616;309;265;1428;608;1157;3653;322;569;1032;465;266;336;1404;321;376;261;1023;337;463;2488;440;2570;432;878;263;613;259;1351;18…	SP	20130903	M	92.7	R
447	M2013090300059	2000.06721663;2014.63242887;2021.72612721;2027.99568064;2039.72495463;2054.0133574;2071.31017858;2086.98210031;2113.80338211;2170.5588055;2185.7344279;2209.25255337;2357.53007318;2512.51742542;2537.27058148;2693.17744252;2857.74084532;3049.26412497;3079.12583664;3147.63344676;3163.3092673;3183.74648308;3194.25282542;3431.44004067;3582.98460985;3625.44806866;3639.4714155;3696.96939705;3819.0785741…	576;383;359;393;654;547;3743;931;336;1170;658;311;308;310;383;1013;312;331;324;864;400;305;727;366;1058;2291;506;321;314;975;846;2068;1470;1420;1040;1213;799;324;1415;1777;513;3569;2080;591;308;1277;724;1629;483;433;3396;392;310;899;516;1149;790;596;642;624;582;514;2127;2745;485;327;812;394;1874;5084;1105;715;858;353;862;3075;1395;311;559;356;3041;1697;1046;1203;697;1595;2187;606;4372;1728;895;10…	U	20130903	M	73.4	S
448	M2013090300788	2000.06721663;2014.63242887;2023.39705406;2038.46662034;2056.118822;2069.1969062;2085.70919151;2108.25473123;2128.34990695;2139.9372929;2147.67979202;2157.16194153;2169.26051191;2183.56322644;2200.9632236;2207.94266995;2226.75500134;2245.6476097;2267.2742669;2279.23555044;2295.67835868;2312.62745803;2323.81238675;2330.08780542;2339.9663799;2357.07889662;2369.72826301;2386.949745;2391.94662096;240…	1319;522;369;2156;1628;7873;5724;1023;508;415;720;688;4136;3361;486;429;468;5255;770;248;323;453;375;435;302;344;263;358;377;484;2323;772;453;313;309;392;398;775;264;371;585;391;287;441;390;306;373;3201;464;301;341;293;834;529;401;279;276;2370;269;615;616;1021;258;305;387;352;301;434;806;4805;569;722;1671;399;273;416;596;361;449;269;385;2355;293;2077;574;279;476;888;423;476;1287;1855;342;496;471;…	SP	20130903	F	86.9	S
449	M2013090300335	2000.4826284;2039.3054665;2054.85541312;2070.46473949;2086.98210031;2110.38795995;2132.208854;2148.54093764;2170.12599757;2184.86581709;2203.14310678;2209.689268;2226.75500134;2247.84963497;2341.7647433;2389.22040047;2411.53031372;2433.48609128;2513.91528647;2527.44811766;2536.33428257;2583.36230941;2589.50789586;2598.50312882;2605.14124251;2614.63905085;2636.07273658;2651.8467595;2692.69500401;2…	1815;2392;1175;8132;5175;1458;629;468;4166;2625;444;583;543;2261;432;443;1274;793;637;518;773;527;654;562;471;691;840;493;2264;433;501;474;686;1448;448;553;448;724;453;565;514;570;3427;944;909;1675;437;449;676;2984;3624;904;559;551;604;557;2046;2281;459;443;1718;3475;490;1406;8167;2417;2472;2512;643;2187;2626;460;6067;4639;669;441;2326;879;3301;1268;714;496;7906;925;856;509;1046;1863;497;836;546;…	UU	20130903	F	83.5	R
450	M2013090300344	2000.06721663;2039.3054665;2054.43436357;2070.46473949;2086.55775399;2110.38795995;2158.0249967;2170.12599757;2184.4315768;2202.27102327;2209.689268;2227.19345255;2246.9686946;2261.0845832;2270.81505047;2411.53031372;2511.58573544;2528.85015276;2535.86619834;2583.36230941;2603.24376868;2613.21327041;2620.34608743;2634.64108366;2692.212609;2771.90704168;2791.52228267;2859.23229747;2962.07662146;29…	632;1093;722;7808;2401;479;343;2450;1277;339;373;397;826;269;330;382;285;294;433;277;267;302;278;435;1227;296;413;759;283;367;298;420;2393;543;326;545;1274;279;405;1942;2220;586;480;308;337;1049;1714;288;2189;2764;552;5085;2117;1941;1863;464;1530;1742;4113;3491;896;347;418;351;1728;580;2306;1090;502;324;5599;426;543;686;276;1312;310;452;347;702;312;1110;608;6996;364;493;3922;385;305;296;353;909;3…	UU	20130903	F	21.9	S
451	M2013090400750	2004.34289724;2013.49563406;2020.58261226;2027.68215245;2037.7264193;2051.57817034;2059.99621151;2069.69845709;2085.77864384;2091.71874948;2108.73743964;2130.10864137;2139.97590148;2146.85365107;2155.89759361;2169.28323048;2184.01231333;2190.96104519;2208.38159393;2224.99558458;2229.81662195;2245.19130859;2255.76475433;2261.06087525;2266.80541008;2276.54368263;2284.97095734;2292.96918167;2313.473…	2282;321;429;486;1495;855;1487;12091;3593;7279;2801;1013;304;458;428;2714;1368;1628;1742;525;597;1475;277;342;414;234;220;373;268;350;356;246;302;190;207;263;391;687;401;509;271;376;178;214;235;258;414;2226;595;280;229;339;188;219;389;299;2295;610;494;297;252;1123;318;305;264;261;605;256;236;241;251;217;260;195;623;248;283;212;241;197;225;254;275;272;324;361;189;230;1266;552;4727;427;935;355;211;…	OTH	20130904	M	72.2	R
452	M2013090400770	2002.26566362;2020.99988453;2036.05063604;2046.9556599;2058.73239675;2065.47726353;2071.81068424;2079.84706019;2088.7476314;2106.60629865;2122.40248481;2136.97038695;2148.1444686;2156.32873595;2164.52870406;2174.90900143;2182.27687027;2190.09184473;2198.79167911;2208.81799941;2214.93224387;2224.11959789;2232.88729565;2245.19130859;2265.92115687;2277.87326062;2294.74847955;2312.57975349;2323.75965…	1131;2391;1802;1587;789;629;1017;757;11311;5013;4369;1320;642;652;647;866;773;1104;1151;3041;2707;954;3754;2076;3511;3420;2322;3001;3245;2931;6117;8282;2504;2388;2180;1513;579;2532;2287;6401;2553;2389;4834;834;1470;625;1841;3638;2820;696;918;736;706;1028;4005;1291;751;665;866;1189;1093;1400;7463;1588;1156;1723;2422;2979;1120;2056;2294;1133;1061;1458;2440;3348;2073;4681;2111;1207;2217;605;749;861;…	SP	20130904	F	84.7	R
453	M2013090400224	2000.03822158;2010.06180424;2017.17673151;2033.54587492;2051.24688512;2066.05533404;2081.76693802;2088.15318711;2103.94708619;2121.51684714;2136.57234092;2146.062632;2154.27546705;2165.97292675;2179.00671761;2194.26152687;2204.75229707;2220.09557588;2243.87104641;2267.3277832;2290.45900693;2319.53614839;2337.06945265;2350.149357;2356.92899063;2362.35965244;2381.41565951;2389.60570894;2405.5706419…	307;308;402;521;463;3013;1095;895;935;373;243;234;240;865;1036;302;458;348;256;217;218;231;239;215;254;241;222;309;289;254;254;261;263;258;231;483;397;584;223;502;526;327;1925;301;227;231;248;285;381;1425;1337;286;225;226;247;346;341;224;292;2502;593;419;1244;415;331;377;323;226;2620;345;284;1659;407;376;277;216;1408;446;388;247;224;770;1931;1595;8368;691;242;1183;1391;373;992;257;222;1830;2457;5…	SP	20130904	M	52.1	I
454	M2013090400205	2003.79418136;2010.47998756;2018.43358877;2034.38707039;2049.13566786;2066.47920223;2082.19238856;2091.56312186;2104.37476118;2123.66442204;2136.57234092;2145.1990221;2152.9776761;2165.97292675;2182.05348174;2188.58932943;2204.75229707;2223.1705309;2242.98824452;2259.34783843;2281.548658;2297.5996397;2304.30395689;2309.67436082;2317.74155138;2326.72140237;2348.34308599;2358.73852431;2368.2498463;…	1660;1362;818;9892;3863;23666;5404;3525;3657;2516;5546;1580;1083;15533;3492;4261;3024;11789;29729;1397;1507;929;650;882;411;12681;362;818;412;903;417;457;8290;1083;547;630;481;425;496;1618;1325;1914;921;486;1661;1876;1740;2768;1276;7960;2131;818;413;441;568;637;500;438;1540;2119;1278;1336;720;1571;812;571;645;244;801;250;695;455;699;3425;359;368;476;320;402;304;908;339;514;787;515;600;886;3265;48…	PUS	20130904	M	64.1	S
455	M2013090400278	2000.1797267;2005.57349939;2015.96685285;2021.38216799;2029.31011668;2038.92817115;2046.05199593;2060.337458;2070.87363985;2086.94084481;2092.87621814;2109.02961286;2126.52891936;2131.66453951;2147.96877935;2158.72960778;2170.81410669;2183.79974065;2191.60996897;2209.01664388;2226.93093775;2246.67740097;2269.16354962;2285.10446429;2292.20746992;2299.32164793;2306.89270391;2312.69084548;2322.51988…	1056;860;365;794;346;1006;365;780;7285;2410;3025;2845;748;783;543;313;1446;1211;758;1198;590;2339;609;448;325;257;237;190;452;395;317;270;341;186;252;206;259;797;356;657;398;285;271;216;280;282;274;372;950;677;289;348;435;285;215;255;243;768;673;353;1169;332;177;168;274;754;241;278;281;240;228;251;1452;258;178;250;290;316;204;226;459;273;279;241;261;283;251;194;454;1586;225;297;219;199;191;222;25…	OTH	20130904	F	62.8	S
456	M2013090400788	2004.22383017;2020.88741474;2038.4588657;2070.02677615;2085.6901679;2092.48192264;2108.65685846;2127.89242502;2168.7894489;2183.08745491;2200.04604664;2208.33184545;2224.95046314;2231.08891619;2246.91258921;2337.19406075;2410.06954892;2452.67858916;2511.47237195;2524.99606466;2534.34405463;2551.68368872;2573.32408607;2581.81711717;2608.80468029;2614.97952866;2634.02516989;2650.74720024;2669.44309…	660;734;896;5655;2234;1566;1047;498;2599;1308;470;1161;415;430;617;456;474;392;415;368;1323;662;383;387;396;437;1799;725;366;1158;397;540;871;609;520;642;409;427;3017;1061;1225;1277;429;462;718;1958;2838;598;530;693;2640;566;959;5808;458;2534;2107;1754;2558;1442;1280;1139;6346;6782;555;2097;450;2910;628;3404;556;964;405;488;728;401;451;555;4336;2606;371;401;554;964;2415;4180;1097;1079;581;610;962…	SP	20130904	M	75.6	S
457	M2013090500125	2003.92736359;2013.9121674;2021.41720027;2037.30740828;2054.1017568;2069.2761421;2085.35467668;2091.71874948;2107.45862459;2129.25170596;2147.28388009;2155.03543941;2168.41837968;2182.71066579;2197.92091268;2207.50891347;2224.55756948;2245.19130859;2261.94417122;2267.24760195;2276.98683178;2283.19548882;2292.52446599;2310.79349279;2321.52150177;2329.58395931;2337.21145037;2350.7024129;2368.299228…	1404;369;581;3048;1704;16377;6795;5036;1870;618;979;568;5504;5286;517;1232;671;6469;846;856;522;429;460;473;577;457;576;358;445;531;690;2075;966;733;368;495;436;496;769;754;1671;517;556;637;939;427;628;500;1635;1091;608;454;796;5465;856;443;522;707;703;498;387;445;292;352;2824;322;383;480;498;685;782;317;466;6810;1448;12071;645;805;6318;601;971;306;328;603;463;797;857;307;389;382;481;354;643;5576…	WD	20130905	F	47.3	S
458	M2013090504642	2000.25085263;2013.96239973;2021.04445496;2030.64611661;2039.0141374;2055.80250536;2070.12747527;2087.04492122;2109.9941554;2127.07557839;2149.81595017;2157.56696551;2170.08443724;2184.37307779;2200.88550608;2208.72916728;2227.52401212;2235.41557044;2246.83944084;2263.58891467;2279.51494735;2286.16748177;2292.38537042;2306.62979826;2315.55525317;2324.4981604;2331.21679407;2339.74115658;2352.78239…	2012;470;656;411;3274;1791;7082;6297;2405;688;950;603;5899;4094;481;1186;953;489;7383;1123;455;524;377;314;507;829;457;631;552;568;597;846;2959;1527;546;283;378;373;438;665;768;1628;826;232;783;1022;687;595;451;1623;862;459;534;698;4589;694;377;576;655;550;630;233;364;241;870;305;246;238;305;877;826;1078;1181;507;654;447;590;469;214;1104;4991;1256;2284;216;197;242;267;330;576;443;640;832;531;230;…	B	20130905	F	50.8	S
459	M2013090500735	2000.35010681;2038.68438321;2056.72772176;2070.6294785;2087.11989999;2109.63601965;2130.56153333;2142.99523171;2158.48107915;2170.56461824;2185.28335687;2201.35797456;2209.63566333;2224.05004844;2246.42006793;2322.69902263;2411.1921159;2416.66442283;2432.20336118;2512.98001206;2525.56153261;2535.8366336;2551.28883925;2588.4733218;2612.62300586;2619.74743457;2634.97900251;2651.21146407;2691.531298…	2037;2130;1942;14314;6285;1541;601;529;738;4701;2155;636;922;575;1504;470;1027;675;554;721;481;1341;547;587;568;496;1565;597;1420;589;800;547;519;556;597;524;1832;1196;632;1035;1790;678;1009;1846;4734;1119;660;483;1794;2268;746;1262;843;3352;718;3533;2871;2667;1831;687;3109;4083;742;8657;5266;923;510;3433;1722;687;669;4099;1355;686;4955;671;1398;551;1803;527;1324;554;1244;497;949;4689;657;5693;11…	SP	20130905	M	73.4	S
460	M2013090500040	2004.91417958;2012.80997116;2020.7214613;2037.84711535;2068.52010688;2085.42552964;2109.21005606;2124.9996852;2130.56153333;2141.27806318;2146.43165744;2156.75764442;2169.26832139;2184.41615603;2190.92440579;2207.89168621;2224.92517106;2245.54067915;2256.10483771;2267.13583552;2277.75119395;2313.31685638;2322.25181732;2330.30817579;2366.28493651;2374.41812315;2383.01846416;2398.90236184;2410.2806…	3043;699;777;3143;6250;6250;3407;973;1020;413;740;636;6096;3109;2414;2695;1080;3252;502;704;397;375;385;332;336;336;465;617;1793;926;446;491;3463;1107;1008;425;352;454;451;564;3724;1317;617;407;519;2274;509;416;344;348;708;374;345;1875;416;355;345;409;422;492;655;549;382;342;873;867;2944;599;607;1416;508;431;454;408;393;407;680;2212;602;2765;618;527;597;996;761;1749;348;441;357;1874;2331;485;1065…	U	20130905	M	92.1	S
461	M2013090500066	2005.74457629;2014.8904202;2021.55516297;2027.39594541;2038.68438321;2054.62552717;2060.51441227;2070.6294785;2086.69624215;2093.05567756;2109.63601965;2130.98967237;2147.72103507;2156.75764442;2170.13247577;2184.84973469;2191.79291232;2209.19960376;2225.8004678;2246.42006793;2256.54555518;2267.57764142;2284.84203241;2291.4998169;2300.83717448;2312.87056558;2322.69902263;2339.72509448;2352.310862…	7152;865;3459;2112;3463;1415;3800;20503;9376;15012;11174;4521;1793;483;6556;3301;4639;6419;1971;7068;456;1220;770;726;264;777;553;457;493;303;411;398;549;2840;1660;834;352;321;366;415;791;6431;2367;1118;592;762;793;623;6947;2658;835;609;3359;611;450;244;693;818;537;574;417;468;317;376;1145;688;471;263;301;337;242;634;753;1144;454;539;391;667;303;904;3866;900;976;1557;494;300;250;376;393;357;543;4…	U	20130905	F	50.8	S
462	M2013090500181	2000.35010681;2014.8904202;2023.22308818;2031.99111141;2038.26572753;2055.46627452;2071.05148332;2087.11989999;2109.63601965;2122.86247081;2130.98967237;2141.70729004;2148.58083774;2170.13247577;2184.41615603;2199.61730544;2209.63566333;2226.67593866;2246.42006793;2262.72017109;2280.40895214;2300.83717448;2314.20956862;2323.14627148;2331.65227402;2339.72509448;2369.44616547;2383.47154927;2392.996…	1216;575;311;245;1821;1138;14551;4223;586;175;243;350;401;3351;2553;401;355;349;2720;497;284;227;230;232;306;375;203;248;221;345;1372;435;278;374;177;210;281;330;372;663;261;211;303;359;253;289;333;352;621;480;296;354;531;2751;404;220;230;209;231;275;413;329;232;306;285;197;194;1501;214;245;227;250;290;403;461;602;247;231;221;220;329;634;3630;380;481;934;176;206;189;231;323;328;384;525;172;201;25…	WD	20130905	M	59.5	S
463	M2013090500134	2072.31775877;2087.54360134;2135.70207368;2171.86130677;2590.83592441;2775.05111829;2807.44200807;3047.70389962;3068.77653355;3324.15663445;3332.73962675;3354.24603992;3477.07065041;3637.38634372;3719.76445357;3764.72750001;3876.88046558;4142.04268019;4162.43711863;4181.07613038;4268.20868198;4381.48155604;4441.47185549;4453.89219815;4464.4632549;4476.29293471;4488.13841567;4601.77448921;4664.535…	2135;805;617;678;1269;605;1051;1520;779;1065;618;697;1031;884;2979;539;734;753;3247;2044;4812;730;617;1581;1492;936;1850;4159;1629;814;2361;3279;3552;766;5380;553;564;1056;531;912;626;1933;628;2133;1013;971;543;507;4184;1637;1012;588;567;1337;2612;1204;1337;572;1857;1495;1137;4716;2213;831;1819;791;1921;953;588;4702;2405;1436;1334;1419;1218;1204;3008;1304;972;2275;1954;2199;674;906;793;701;569	WD	20130905	M	59.4	R
464	M2013090500169	2000.7648051;2007.40589152;2023.22308818;2037.84711535;2048.74516717;2062.19851674;2072.73993759;2080.76960006;2090.93477818;2107.93242634;2124.5721553;2137.41697953;2160.20521016;2169.70037682;2183.11568119;2193.96494031;2200.05240743;2210.50791305;2217.49217883;2225.8004678;2234.563012;2246.42006793;2267.57764142;2280.40895214;2297.2778216;2314.65599006;2324.48827933;2340.62294556;2354.11161707…	315;300;726;580;422;505;626;433;2493;1251;1300;518;257;278;340;368;505;835;797;578;844;651;838;818;628;841;827;833;2087;2433;727;741;506;786;615;438;443;273;609;681;1568;755;725;1391;336;459;756;856;882;740;420;514;315;385;480;1496;499;294;471;307;316;382;2063;550;589;457;467;664;917;469;529;609;693;347;458;353;697;738;585;1108;677;771;306;281;347;278;1444;3002;617;1375;2103;2049;368;285;452;641;…	AB	20130905	M	46	S
465	M2013090500283	2005.21825332;2014.37151024;2021.45891241;2038.60382044;2043.63568645;2060.87519818;2070.15583996;2085.81171621;2093.02494229;2109.62048099;2130.56517001;2147.31016078;2155.06095912;2170.17234993;2185.33709337;2192.28731786;2209.27520431;2225.89122945;2245.64945029;2255.78216219;2262.84459716;2271.68832422;2279.66257809;2292.98436948;2306.79141457;2311.70075325;2323.32560229;2334.53111894;2339.91…	2454;241;1463;964;675;1571;7094;2846;5806;5028;2038;744;126;1555;811;1783;2427;1102;886;181;174;159;255;239;167;189;260;204;276;206;179;130;140;166;192;408;288;385;295;168;190;178;180;278;2320;1367;456;161;342;205;333;296;308;2469;1485;375;329;222;205;198;190;207;434;273;180;278;176;229;357;285;261;175;205;128;140;113;140;156;273;315;193;200;140;154;157;256;119;210;245;218;338;213;216;187;189;115…	AB	20130905	F	63.4	S
466	M2013090500304	2000.25085263;2039.85189879;2054.96142993;2071.39386343;2087.04492122;2110.42034053;2170.08443724;2186.5421671;2208.29303754;2537.34138263;2635.12658243;2641.8076065;2692.67016458;2772.32982623;2791.4461267;2858.62774429;3049.08239982;3078.41820234;3147.42036892;3162.56857526;3182.47356525;3195.07764317;3299.48723196;3431.15768071;3582.11852124;3624.5721815;3639.15376227;3662.77104374;3694.380699…	700;601;784;4741;1618;466;1472;1041;558;612;646;539;1074;1018;563;598;704;3724;2175;1035;731;942;472;523;1780;2824;1042;432;875;1633;471;1295;8597;3562;458;3093;1816;1750;1401;1408;3113;515;615;7829;3911;1975;1727;934;2332;1373;3425;610;1347;1059;1049;617;474;568;934;6328;505;483;4102;2563;685;469;756;450;2427;3862;1773;704;1040;766;555;1643;7385;2660;1355;945;1461;2679;593;6524;2273;2802;889;120…	U	20130905	F	91.8	S
467	M2013090500239	2000.10506277;2014.21632696;2028.37812815;2038.82345933;2054.75269438;2071.16676542;2086.80056112;2102.91919599;2110.15060478;2117.39464973;2125.50588897;2134.48930728;2149.07477266;2166.73035731;2186.19305073;2207.05085954;2214.46216083;2227.57175785;2237.64910305;2246.4308166;2268.4616326;2279.07525959;2287.05201137;2294.15435325;2299.48845716;2307.94700179;2323.56986199;2343.28604384;2358.5792…	834;493;342;834;579;4398;1885;442;480;289;247;397;460;1400;650;2095;1126;539;399;7724;1057;327;361;207;222;431;448;1953;502;673;506;368;424;332;1391;1696;756;376;303;346;324;299;406;799;643;348;575;460;320;345;250;268;282;309;417;2290;633;336;204;812;293;397;238;293;257;239;506;219;256;267;213;248;801;330;907;444;477;395;399;261;748;309;314;258;213;306;1640;550;390;406;310;1640;1062;247;223;250;3…	U	20130905	M	80.6	R
468	M2013090700012	2003.65609328;2041.84997173;2059.82962062;2074.10388397;2090.54015367;2105.34782659;2113.83363581;2173.29784523;2187.10822323;2249.37563427;2412.85600247;2418.7713786;2515.360379;2537.71099159;2572.36727366;2584.60113803;2607.26505516;2614.3683658;2637.64165751;2643.35737811;2694.1220003;2772.66273983;2793.70427102;2860.79074723;2962.44362197;2969.01528066;3000.96803268;3034.11844355;3049.9941954…	724;1098;451;8269;2223;514;452;2007;1260;693;366;496;520;343;333;330;322;577;350;379;1278;381;324;379;358;347;321;425;856;865;1509;1313;646;1531;333;933;324;1325;3156;1800;987;685;2426;1466;459;373;3247;1674;420;508;337;2873;1775;1926;1607;420;305;2293;4056;703;310;7205;2988;1127;457;362;1744;1293;432;2157;904;1015;3959;1171;720;1125;1093;524;1008;480;1506;692;1312;755;835;3010;2360;3187;760;325;…	U	20130906	F	1.3	R
469	M2013090605677	2000.14312218;2012.61212062;2020.11228447;2036.82970496;2054.03719647;2067.51817759;2085.70330609;2107.80194949;2130.01809619;2139.45261052;2145.89729434;2156.22912893;2168.31457795;2183.90308585;2197.80683158;2208.26385363;2224.43415603;2245.06063293;2256.51228617;2269.76225692;2282.60776247;2295.48983981;2311.97869305;2321.81110146;2337.94590367;2351.43463231;2366.76918339;2381.24763789;2399.86…	2638;499;907;4922;2655;6655;6646;3381;1814;511;731;786;6708;3415;793;1724;867;3588;534;608;416;413;675;528;791;457;385;393;600;2219;1099;532;667;1222;1007;2658;880;840;481;581;854;740;744;1262;2662;891;501;530;441;832;400;396;632;729;683;452;1202;344;534;742;850;514;542;546;388;668;987;765;1281;811;550;864;456;660;349;630;796;355;358;500;341;493;786;1364;1838;664;554;444;651;1017;1657;983;365;405…	B	20130906	M	82.1	S
470	M2013090600735	2000.27675795;2009.48663268;2016.61745429;2024.18113611;2033.86590084;2048.2237429;2066.02782924;2082.2009982;2104.00373877;2124.6251758;2138.42734011;2153.5734288;2165.72789784;2181.40419041;2196.69801826;2203.70688525;2222.15712386;2231.8515739;2243.33528202;2260.6149478;2280.63371734;2290.8989278;2297.15837911;2311.04838831;2319.58191332;2327.23024765;2337.14642505;2352.51211549;2367.47313205;…	646;251;273;292;1502;1239;7955;4115;592;353;225;368;2319;1377;457;414;397;304;2144;292;224;263;231;365;264;196;320;217;232;195;377;620;383;261;177;259;546;351;744;197;370;255;417;214;417;307;405;481;182;1277;391;208;243;748;255;239;199;529;206;238;208;244;264;289;5126;8534;221;1094;208;516;170;222;296;330;223;199;311;225;202;198;335;175;234;988;778;312;308;190;638;891;283;383;2298;778;218;192;235…	U	20130906	F	56.5	R
[truncated: 16,227 more rows]
