# Supplementary material for: Large-Scale Samples Based Rapid Detection of Ciprofloxacin Resistance in Klebsiella pneumoniae Using Machine Learning Methods
Source: Front Microbiol. 2022 Mar 8;13:827451. doi: 10.3389/fmicb.2022.827451 (PMC8959214; doi:10.3389/fmicb.2022.827451)
Supplement: Supplementary file 1 [file Data_Sheet_1.zip › Description.txt]

col 1: sample idex
col 'LABNO': the lab number of each sample
col 'mz': m/z values 
col 'iten': intensity values
col 'RCV.DATE': the specimen recieve date
col 'GENDER': gender
col 'AGE': age
col 'CIP': the AST test results
